# Supplementary material for: Root Proteomics Reveals the Effects of Wood Vinegar on Wheat Growth and Subsequent Tolerance to Drought Stress
Source: Int J Mol Sci. 2019 Feb 21;20(4):943. doi: 10.3390/ijms20040943 (PMC6413028; doi:10.3390/ijms20040943)
Supplement: Supplementary file 1 [file ijms-20-00943-s001.zip › proofed version_ijms-449598-supplementary/Supplementary Tables.xls]

## Sheet: Table S1
Table S1 Chemical compounds identified in the WV
Retention time/min	Compounds	Relative content (%)
	ketones	15.85
5.57	Cyclopentanone	0.74
7.59	3-Hydroxy-2-butanone	0.58
7.94	1-Hydroxy-2-propanone,	2.83
9.1	2-Cyclopenten-1-one	1.96
9.35	2-Methyl-2-cyclopenten-1-one	1.02
9.49	1-hydroxy-2-butanone	1.02
12.47	3-methyl-2-cyclopenten-1-one	1.16
12.74	2,3-Pentanedione	0.3
15.71	3-Ethyl-2-hydroxy-3-cyclopenten-1-one	0.27
17.35	1,2-Cyclopentanedione	0.3
17.77	3-Ethyl-1,2-cyclopentanedione	1.12
18.04		0.31
18.41	3-Methyl-1,2-cyclopentanedione	3.27
19.94	2,4-Dimethyl-1,3-Cyclopentanedione	0.28
30.99	1-(4-Hydroxy-3-methoxyphenyl)- 2-propanone	0.69
	organic acids	40.89
10.69	Acetic acid	32.18
12.31	Butanoic acid anhydride	1.19
12.81	Propanoic acid	4.39
14.64	Butanoic acid	1.52
15.45	2-Methyl-hexanoic acid,	0.27
17.41	Isocrotonic acid	0.28
24.1	2-Methyl-propanoic acid anhydride	1.06
	Furan derivative	7.43
11.43	Furfural	2.88
11.76	Tetrahydro -2-furanol	0.73
12.25	1-(2-Furanyl)-ethanone,	0.95
13.64	5-methyl-2-furancarboxaldehyde	0.54
15.33	3-Furanmethanol	2.04
18.76	3,5-Dimethyl -2,5-dihydro-2-furanone	0.29
	esters	1.89
14.75	Butyrolactone	1.13
15.11	2,5-Dihydro-3,5-dimethyl- 2-furanone	0.34
28.54	Ethyl oleate	0.32
	phenols and derivatives	30.13
19	2-Methoxyphenol	2.16
20.65	2-Methoxy-4-methylphenol	1.15
21.47	Phenol	5.54
21.87	4-Ethyl -2-methoxyphenol	0.49
22.72	4-Methylphenol	3.85
24.17	3,4-Dimethlphenol	0.8
25.55	2,6-Dimethoxyphenol	3.86
26.8	1,2,4-Trimethoxybenzene	1.4
27.61	1,2,3-Trimethoxy-5-methyl-benzene	0.73
28.47	2-Methoxy-1,4-benzenediol	1.13
31.56	1,2-Benzenediol	3.97
32.45	3-Methyl-1,2-benzenediol	2.57
36.13	2-Methyl-1,4-benzenediol	0.86
36.34	Desaspidinol	0.96
36.7	Hydroquinone	1.56
	alcohol and sugar	1.66
20.77	maltol	0.53
27.48	1,4:3,6-Dianhydro-α-D-glucopyranose	0.82
30.17	Isosorbide	0.31
	nitrogen compounds	0.27
27.74	3-Pyridinol	0.27

## Sheet: Table S2
Table S2A. Effect of different concentrations of wood vinegar on the FW and DW of shoots of wheat seedlings
Treatments	FW（g; 5 wheat plants）	FW (Mean±SD)	DW（g; 5 wheat plants）	DW (Mean±SD)	Treatments	FW（g; 5 wheat plants）	FW (Mean±SD)	DW（g; 5 wheat plants）	DW (Mean±SD)	Treatments	FW（g; 5 wheat plants）	FW (Mean±SD)	DW（g; 5 wheat plants）	DW (Mean±SD)	Treatments	FW（g; 5 wheat plants）	FW (Mean±SD)	DW（g; 5 wheat plants）	DW (Mean±SD)	Treatments	FW（g; 5 wheat plants）	FW (Mean±SD)	DW（g; 5 wheat plants）	DW (Mean±SD)
2D_S_CK_1	0.0728	0.071±0.0018b	0.0083	0.0077±0.00035b	3D_L_CK_1	0.1187	0.117±0.0063b	0.0145	0.0141±0.00053a	4D_L_CK_1	0.175	0.179±0.0036b	0.021	0.0218±0.00067b	5D_L_CK_1	0.251	0.2497±0.0015b	0.0393	0.0299±0.00064b	6D_L_CK_1	0.31	0.3123±0.0021b	0.0382	0.0377±0.00047b
2D_S_CK_2	0.0693		0.007		3D_L_CK_2	0.1216		0.0143		4D_L_CK_2	0.182		0.0221		5D_L_CK_2	0.248		0.0384		6D_L_CK_2	0.313		0.0373
2D_S_CK_3	0.0711		0.0078		3D_L_CK_3	0.1096		0.0135		4D_L_CK_3	0.18		0.0222		5D_L_CK_3	0.25		0.0387		6D_L_CK_3	0.314		0.0375
2D_S_WV300_1	0.0629	0.061±0.0019a	0.0074	0.0069±0.00011a	3D_L_WV300_1	0.09	0.09±0.0022a	0.0126	0.0125±0.0006a	4D_L_WV300_1	0.152	0.1529±0.0031a	0.0178	0.0179±0.00066a	5D_L_WV300_1	0.214	0.2118±0.0017a	0.0346	0.0242±0.00032a	6D_L_WV300_1	0.301	0.3029±0.0015a	0.0357	0.0354±0.00067a
2D_S_WV300_2	0.0602		0.0068		3D_L_WV300_2	0.0878		0.0119		4D_L_WV300_2	0.15		0.0173		5D_L_WV300_2	0.21		0.0348		6D_L_WV300_2	0.304		0.0358
2D_S_WV300_3	0.0593		0.0065		3D_L_WV300_3	0.0922		0.0131		4D_L_WV300_3	0.156		0.0186		5D_L_WV300_3	0.212		0.0345		6D_L_WV300_3	0.304		0.0346
2D_S_WV600_1	0.0785	0.077±0.0015d	0.0114	0.0109±0.00049d	3D_L_WV600_1	0.1283	0.128±0.0041de	0.0196	0.0195±0.00135c	4D_L_WV600_1	0.193	0.1894±0.0037c	0.0267	0.0264±0.00038d	5D_L_WV600_1	0.27	0.2721±0.002d	0.0488	0.0379±0.00075d	6D_L_WV600_1	0.34	0.3403±0.0018d	0.0485	0.0483±0.00072d
2D_S_WV600_2	0.0768		0.0109		3D_L_WV600_2	0.1312		0.0208		4D_L_WV600_2	0.185		0.026		5D_L_WV600_2	0.274		0.0482		6D_L_WV600_2	0.339		0.0475
2D_S_WV600_3	0.0755		0.0105		3D_L_WV600_3	0.1232		0.0181		4D_L_WV600_3	0.19		0.0266		5D_L_WV600_3	0.272		0.0489		6D_L_WV600_3	0.342		0.0489
2D_S_WV900-1	0.0765	0.078±0.0016d	0.0124	0.0129±0.00061e	3D_L_WV900-1	0.1367	0.135±0.0053e	0.0232	0.0235±0.00112d	4D_L_WV900-1	0.199	0.203±0.0045d	0.0287	0.0292±0.0005e	5D_L_WV900-1	0.289	0.2869±0.0021e	0.0533	0.0422±0.0002e	6D_L_WV900-1	0.365	0.3637±0.0021e	0.0537	0.054±0.00031e
2D_S_WV900-2	0.0797		0.0136		3D_L_WV900-2	0.1387		0.0247		4D_L_WV900-2	0.202		0.0292		5D_L_WV900-2	0.286		0.0543		6D_L_WV900-2	0.361		0.0539
2D_S_WV900-3	0.0783		0.0128		3D_L_WV900-3	0.1287		0.0225		4D_L_WV900-3	0.208		0.0297		5D_L_WV900-3	0.285		0.0539		6D_L_WV900-3	0.365		0.0543
2D_S_WV1200_1	0.0725	0.074±0.0014c	0.0096	0.0099±0.00051c	3D_L_WV1200_1	0.1265	0.127±0.0037cd	0.0178	0.0177±0.00076b	4D_L_WV1200_1	0.194	0.1923±0.002c	0.027	0.0264±0.00065d	5D_L_WV1200_1	0.271	0.2707±0.0015d	0.0472	0.0376±0.00035d	6D_L_WV1200_1	0.337	0.3353±0.0018c	0.0459	0.0457±0.00047c
2D_S_WV1200_2	0.0744		0.0097		3D_L_WV1200_2	0.1229		0.0169		4D_L_WV1200_2	0.192		0.0264		5D_L_WV1200_2	0.269		0.0464		6D_L_WV1200_2	0.335		0.0461
2D_S_WV1200_3	0.0753		0.0105		3D_L_WV1200_3	0.1302		0.0184		4D_L_WV1200_3	0.19		0.0257		5D_L_WV1200_3	0.272		0.0462		6D_L_WV1200_3	0.334		0.0452
2D_S_WV1500-1	0.0745	0.073±0.0013bc	0.0098	0.0096±0.00025c	3D_L_WV1500-1	0.1218	0.12±0.0019bc	0.0175	0.0168±0.00064b	4D_L_WV1500-1	0.19	0.1887±0.0015c	0.0238	0.0237±0.00023c	5D_L_WV1500-1	0.262	0.2627±0.0016c	0.0386	0.032±0.00021c	6D_L_WV1500-1	0.335	0.3328±0.002c	0.0372	0.038±0.00071b
2D_S_WV1500-2	0.0722		0.0094		3D_L_WV1500-2	0.119		0.0163		4D_L_WV1500-2	0.187		0.0234		5D_L_WV1500-2	0.265		0.0392		6D_L_WV1500-2	0.331		0.0381
2D_S_WV1500-3	0.0725		0.0095		3D_L_WV1500-3	0.1182		0.0165		4D_L_WV1500-3	0.189		0.0238		5D_L_WV1500-3	0.262		0.0399		6D_L_WV1500-3	0.333		0.0386
2D_R_CK_1	0.0778	0.078±0.0014b	0.0056	0.0056±0.00035a	3D_R_CK_1	0.0901	0.092±0.0033ab	0.0061	0.0063±0.00032a	4D_R_CK_1	0.171	0.1693±0.0017a	0.0145	0.0143±0.0002a	5D_R_CK_1	0.215	0.2132±0.0021a	0.0222	0.0178±0.00026a	6D_R_CK_1	0.265	0.2676±0.0021a	0.0222	0.0214±0.0007a
2D_R_CK_2	0.0765		0.0052		3D_R_CK_2	0.0933		0.0067		4D_R_CK_2	0.169		0.0141		5D_R_CK_2	0.211		0.0211		6D_R_CK_2	0.268		0.0211
2D_R_CK_3	0.0793		0.0059		3D_R_CK_3	0.0911		0.0062		4D_R_CK_3	0.168		0.0143		5D_R_CK_3	0.213		0.0209		6D_R_CK_3	0.269		0.0209
2D_R_WV300_1	0.0704	0.072±0.002a	0.0049	0.0052±0.0003a	3D_R_WV300_1	0.0893	0.09±0.0024a	0.0067	0.0068±0.00036a	4D_R_WV300_1	0.18	0.178±0.0016b	0.0156	0.0155±0.00046b	5D_R_WV300_1	0.22	0.2182±0.0021b	0.0282	0.0217±0.00103b	6D_R_WV300_1	0.289	0.2863±0.002b	0.0282	0.0279±0.00038b
2D_R_WV300_2	0.0742		0.0055		3D_R_WV300_2	0.0912		0.0072		4D_R_WV300_2	0.176		0.015		5D_R_WV300_2	0.219		0.0275		6D_R_WV300_2	0.285		0.0275
2D_R_WV300_3	0.0715		0.0052		3D_R_WV300_3	0.089		0.0065		4D_R_WV300_3	0.178		0.0159		5D_R_WV300_3	0.216		0.0281		6D_R_WV300_3	0.286		0.0281
2D_R_WV600_1	0.0824	0.081±0.0013c	0.0079	0.0079±0.00035c	3D_R_WV600_1	0.1002	0.101±0.0037c	0.0099	0.0101±0.00025c	4D_R_WV600_1	0.187	0.1847±0.0016c	0.0195	0.0199±0.00045c	5D_R_WV600_1	0.232	0.2325±0.0016c	0.0336	0.0265±0.0006c	6D_R_WV600_1	0.299	0.2951±0.0044c	0.0356	0.0352±0.00036d
2D_R_WV600_2	0.0813		0.0075		3D_R_WV600_2	0.1032		0.0104		4D_R_WV600_2	0.184		0.0204		5D_R_WV600_2	0.231		0.0329		6D_R_WV600_2	0.297		0.0349
2D_R_WV600_3	0.0798		0.0082		3D_R_WV600_3	0.0998		0.0101		4D_R_WV600_3	0.184		0.0199		5D_R_WV600_3	0.234		0.0346		6D_R_WV600_3	0.29		0.0351
2D_R_WV900-1	0.0896	0.09±0.0014d	0.0107	0.0105±0.0002d	3D_R_WV900-1	0.1253	0.127±0.003e	0.0193	0.0187±0.00056d	4D_R_WV900-1	0.206	0.2066±0.0017e	0.0266	0.0274±0.00072e	5D_R_WV900-1	0.259	0.2574±0.0012d	0.0411	0.0337±0.00121d	6D_R_WV900-1	0.311	0.3102±0.0016d	0.0411	0.0415±0.00084e
2D_R_WV900-2	0.0917		0.0103		3D_R_WV900-2	0.1268		0.0182		4D_R_WV900-2	0.209		0.028		5D_R_WV900-2	0.256		0.0425		6D_R_WV900-2	0.308		0.0425
2D_R_WV900-3	0.089		0.0105		3D_R_WV900-3	0.1283		0.0186		4D_R_WV900-3	0.205		0.0276		5D_R_WV900-3	0.258		0.041		6D_R_WV900-3	0.311		0.041
2D_R_WV1200_1	0.0827	0.082±0.0012c	0.0069	0.0067±0.00025b	3D_R_WV1200_1	0.1193	0.12±0.0046d	0.0106	0.0104±0.00053c	4D_R_WV1200_1	0.189	0.1903±0.0011d	0.024	0.0239±0.00032d	5D_R_WV1200_1	0.22	0.2178±0.0018b	0.0356	0.0267±0.00086c	6D_R_WV1200_1	0.28	0.2823±0.002b	0.0336	0.0337±0.00085c
2D_R_WV1200_2	0.0833		0.0067		3D_R_WV1200_2	0.1223		0.0108		4D_R_WV1200_2	0.191		0.0241		5D_R_WV1200_2	0.217		0.0349		6D_R_WV1200_2	0.284		0.0329
2D_R_WV1200_3	0.0809		0.0064	±	3D_R_WV1200_3	0.1178		0.0098		4D_R_WV1200_3	0.19		0.0235		5D_R_WV1200_3	0.217		0.0351	0.0181±0.00099a	6D_R_WV1200_3	0.283		0.0346
2D_R_WV1500-1	0.0804	0.08±0.0012bc	0.0064	0.0062±0.00021b	3D_R_WV1500-1	0.0942	0.093±0.0027b	0.0078	0.0077±0.00042b	4D_R_WV1500-1	0.172	0.171±0.0012a	0.0157	0.0157±0.0002b	5D_R_WV1500-1	0.209	0.2109±0.0023a	0.0216		6D_R_WV1500-1	0.265	0.2632±0.0018a	0.0216	0.0216±0.00045a
2D_R_WV1500-2	0.0788		0.006		3D_R_WV1500-2	0.0916		0.0072		4D_R_WV1500-2	0.17		0.0159		5D_R_WV1500-2	0.214		0.022		6D_R_WV1500-2	0.263		0.022
2D_R_WV1500-3	0.0811		0.0063		3D_R_WV1500-3	0.0935		0.008		4D_R_WV1500-3	0.171		0.0155		5D_R_WV1500-3	0.21		0.0211		6D_R_WV1500-3	0.262		0.0211
Values are mean ± SD from 3 biological replicates (5 wheat plants for each biological replicates, n=3). Data with different letters indicate a significant difference at the p < 0.05 level in different treatments of the same day. "S" means wheat shoots; "R" means wheat roots. CK, the control group; WV, the WV-treated group.
Table S2B. Roots system scanning analysis
Treatments	Total lengh (cm)	Surface area (cm2)	Volume (cm3)	Mean diameter (mm)
2D_CK	2.8±0.2833b	0.48±0.059ab	0.0072±0.001b	0.55±0.0205b
2D_WV_300	2.35±0.0705a	0.32±0.0095a	0.0036±0.0001a	0.44±0.0086a
2D_WV_600	4.68±0.1695e	0.79±0.0761c	0.0114±0.0021c	0.67±0.1118c
2D_WV_900	5.16±0.3079f	1.06±0.233d	0.0191±0.0034d	0.8±0.0393d
2D_WV1200	4.24±0.088d	0.67±0.0383bc	0.0087±0.0009bc	0.42±0.0017a
2D_WV1500	3.35±0.1609c	0.6±0.0224bc	0.0065±0.0009ab	0.42±0.045a
3D_CK	4.55±0.426b	0.76±0.0532b	0.0107±0.00025b	0.57±0.0065b
3D_WV_300	3.85±0.1028a	0.57±0.0562a	0.0068±0.00059a	0.54±0.0135a
3D_WV_600	5.7±0.2428c	0.91±0.0828c	0.0141±0.00041c	0.7±0.0196d
3D_WV_900	8.31±0.2276e	1.22±0.0733e	0.0218±0.00055e	0.93±0.011e
3D_WV1200	6.25±0.2267d	1.05±0.0385d	0.0156±0.00029d	0.61±0.0046c
3D_WV1500	5.65±0.1649c	0.83±0.0889bc	0.0118±0.00018b	0.57±0.0125b
4D_CK	5.93±0.301a	0.93±0.1029a	0.0115±0.00085a	0.59±0.0096b
4D_WV_300	7.48±0.53b	1.1±0.068a	0.0143±0.00137b	0.54±0.0159a
4D_WV_600	9.53±0.3693c	1.74±0.0821b	0.0231±0.00095d	0.73±0.008d
4D_WV_900	12.2±0.4604e	2.04±0.1569c	0.0272±0.00111e	0.96±0.0112e
4D_WV1200	10.49±0.4857d	1.82±0.055b	0.024±0.00057d	0.63±0.0115c
4D_WV1500	7.78±0.1892b	1.07±0.0894a	0.0174±0.00096c	0.59±0.0095b
5D_CK	8.82±0.9144a	1.1±0.064a	0.0168±0.00172a	0.6±0.0095a
5D_WV_300	11.11±0.7256b	1.42±0.0896b	0.0245±0.00212b	0.63±0.009b
5D_WV_600	14.33±0.5657c	2.13±0.0567e	0.0314±0.00085d	0.75±0.0097d
5D_WV_900	16.04±0.4841d	2.71±0.1054f	0.0404±0.00199e	0.99±0.0155e
5D_WV1200	10.64±0.1345b	1.84±0.0172d	0.0283±0.0021c	0.66±0.0158c
5D_WV1500	10.24±0.174b	1.65±0.0373c	0.0216±0.0007b	0.6±0.0104a
6D_CK	10.29±0.4841a	1.38±0.1346a	0.021±0.00148a	0.61±0.0056a
6D_WV_300	13.67±0.382b	2.01±0.082b	0.0356±0.00121c	0.63±0.015ab
6D_WV_600	17.03±0.3068c	2.69±0.0868c	0.0401±0.00331d	0.75±0.0141c
6D_WV_900	21.28±1.5182d	3.64±0.3185d	0.0493±0.00274e	1.03±0.0801d
6D_WV1200	13.36±0.2222b	2.49±0.0907c	0.0322±0.00134c	0.68±0.0235b
6D_WV1500	11.35±0.3677a	1.66±0.2297a	0.0251±0.00032b	0.6±0.0106a
Values are mean ± SD from 3 biological replicates (n=3). Data with different letters indicate a significant difference at the p < 0.05 level in different treatments of the same day.
Table S2C. Effect of different concentrations of wood vinegar on the height of shoots of wheat seedlings
Treatments	shoots height(cm)	Treatments	shoots height(cm)	Treatments	shoots height(cm)	Treatments	shoots height(cm)	Treatments	shoots height(cm)
2D_CK	1.39±0.0964b	3D_CK_1	3.28±0.1473b	4D_CK	4.45±0.215b	5D_CK	5.25±0.2011b	5D_CK	6.55±0.1823b
2D_WV_300	0.85±0.0569a	3D_WV_300_1	2.85±0.1115a	4D_WV_300	3.35±0.1114a	5D_WV_300	4.63±0.0751a	5D_WV_300	6.1±0.2406a
2D_WV_600	1.78±0.0586d	3D_WV_600_1	4.77±0.155d	4D_WV_600	5.65±0.125d	5D_WV_600	6.7±0.1114d	5D_WV_600	7.45±0.0808c
2D_WV_900	2.23±0.1007e	3D_WV_900_1	5.55±0.1701e	4D_WV_900	6.7±0.1358e	5D_WV_900	7.84±0.0874e	5D_WV_900	9.13±0.1493d
2D_WV1200	1.61±0.0458c	3D_WV_11200_1	4.31±0.1253c	4D_WV1200	5.47±0.1387cd	5D_WV1200	5.98±0.26c	5D_WV1200	7.21±0.1345c
2D_WV1500	1.5±0.0306bc	3D_WV_11500_1	4.11±0.1411c	4D_WV1500	5.26±0.1464cd	5D_WV1500	5.39±0.1563b	5D_WV1500	6.36±0.1823ab
Values are mean ± SD from 3 biological replicates( n=3). Data with different letters indicate a significant difference at the p < 0.05 level in different treatments of the same day.
Table S2D. FW and DW of drought-stressed wheat shoots and roots in the control and WV-treated groups
Treatments	shoots FW (Mean±SD)	shoots DW (Mean±SD)	roots FW (Mean±SD)	roots DW (Mean±SD)
5D_CK+Drought	0.2138±0.0075	0.0399±0.0012	0.1851±0.0097	0.0371±0.0034
5D_WV+Drought	0.2843±0.0112	0.0581±0.0019	0.2543±0.0074	0.053±0.001
6D_CK+Drought	0.2566±0.0050	0.0472±0.0011	0.2217±0.0034	0.0469±0.0014
6D_WV+Drought	0.3762±0.006	0.0721±0.0023	0.3104±0.0082	0.0745±0.0012
Values are mean ± SD from 3 biological replicates(5 wheat plants for each biological replicates, n=3). Data with different letters indicate a significant difference at the p < 0.05 level in different treatments of the same day.
Table S2E. Roots system scanning analysis of drought-stressed roots in the control and WV-treated groups
Treatments	Total lengh(cm)	Surface area(cm2)	Volume(cm3)	Mean diameter(mm)
DS_5D_CK	9.47±0.7347a	1.78±0.1477a	0.0228±0.00125a	0.64±0.031a
DS_5D_WV	14.47±0.9606c	2.84±0.0517b	0.0443±0.00199b	1.01±0.0219b
DS_6D_CK	11.21±0.5403b	1.82±0.125a	0.0234±0.00441a	0.64±0.011a
DS_6D_WV	18.74±0.2688d	3.66±0.2515c	0.0532±0.0032c	1.04±0.0575b
Values are mean ± SD from 3 biological replicates (n=3). Data with different letters indicate a significant difference at the p < 0.05 level in different treatments of the same day. DS, drought stress.

## Sheet: Table S3
Table S3. Specific primers used in this study
Gene	Forward primer	Reverse primer
TaActin	ACCTTCAGTTGCCCAGCAAT	CAGAGTCGAGCACAATACCAGTTG
TaNECD	CCAGCCCACCATGATCCAC	CGTCCACCCACACCATCTC
TaSOD	AACGGCTGCATGTCAACTGG	TTAGCAACACCATCCGCTCC
TaPOX	ACAAGTTCCTCGCCGCCA	AGAAGAGGAGGCCGGGTTG
TaAPX1	GATATTGTTGCCCTCTCTG	CCGTGAAGTAAGAGTTGTC
TaGST	CCTCATCATCCTCCAGTAC	GCAGTCGTAGACCTTCTT
TaMDAR	GAGATGTTAGTGTGGTGAA	GAATGTGTCAGTCTTGAGT
TaADH1A	GCAGACTCCCATGTTCCCTC	GGCATTCCTTACACTCCCCA
TaOPR	GGGCCAATGGGTACCTCATC	TTCACGACGGCATCCACCA
TaPAL	ATGGCTTCCTACTGCTCTG	GAGTTCACGTCCTGGTTGT

## Sheet: Table S4
Table S4 Folds change (Ratio)of DAPs between the WV-treated and control groups under drought stress
a Spot intensity is the mean value of three biological replicates of each spot ± Range.
b Ratio is intensities of protein species spot between WV and control group. -Ratio had p values, “*” represents p<0.05; “**” represents p<0.01. “↑” represents protein spots of abundance was increased in WV-treated wheat roots;“↓” represents protein spots of abundance was dereased in WV-treated wheat roots.
Spot No.	Spot intensity (Mean±Range) a			Spot intensity (Mean±Range) a			Ratio b
	CK	SD	CV%	WV	SD	CV%
1	94.1±13.95	7.07	0.0752	149.9±14.78	8.06	0.0538	1.59299	↑*
2	93.4±12.72	6.55	0.0702	190.7±21.55	11.11	0.0583	2.04176	↑**
3	48.3±7.24	3.83	0.0793	148.1±17.95	9.44	0.0637	3.06625	↑**
4	11.1±1.57	0.85	0.0767	38.8±5.37	2.71	0.0699	3.4955	↑**
5	8.8±1.22	0.65	0.0742	33.6±3.97	2.11	0.0628	3.81818	↑**
6	99.9±9.89	5.41	0.0541	336.7±40.97	21.34	0.0634	3.37037	↑**
7	30.9±3.81	2.15	0.0697	72.9±8.81	4.56	0.0625	2.35922	↑**
8	21.9±2.19	1.2	0.0547	34.5±4.24	2.18	0.0631	1.57534	↑*
9	22.9±2.65	1.41	0.0615	9.6±1.23	0.64	0.0663	0.419214	↓**
10	97.5±12.13	6.43	0.066	27.2±3.19	1.71	0.063	0.278974	↓**
11	17±2.38	1.21	0.0714	125.1±16.57	8.54	0.0682	7.35882	↑**
12	9.1±1.11	0.59	0.0644	22.9±2.31	1.28	0.0558	2.51648	↑**
13	13.7±1.36	0.77	0.056	20.6±2.54	1.35	0.0656	1.50365	↑*
14	39.9±4.50	2.41	0.0603	93.9±14.05	7.22	0.0769	2.35338	↑**
15	34.7±3.48	1.87	0.0539	168.2±25.41	13.04	0.0775	4.84726	↑**
16	28.4±4.23	2.15	0.0757	12.6±1.51	0.79	0.063	0.443662	↓**
17	44.2±5.87	3.01	0.0682	26.7±3.46	1.89	0.0709	0.604072	↓*
18	106±13.40	7.03	0.0663	180.7±22.53	11.86	0.0657	1.70472	↑*
19	8.5±1.07	0.55	0.0651	30.9±3.77	1.97	0.0638	3.63529	↑**
20	22.4±2.73	1.41	0.0628	67.5±9.06	4.79	0.071	3.01339	↑**
21	102.3±12.12	6.3	0.0616	160.8±18.86	9.61	0.0597	1.57185	↑*
22	132±14.64	7.83	0.0593	201.8±30.05	15.53	0.0769	1.52879	↑*
23	386.1±40.58	20.86	0.054	219.5±29.12	15.03	0.0685	0.568506	↓*
24	104.9±11.47	6.12	0.0583	57.5±5.68	3.15	0.0547	0.548141	↓*
25	51.3±5.20	2.84	0.0554	18.8±2.47	1.27	0.0676	0.366472	↓**
26	566.3±66.25	34.28	0.0605	374.7±46.25	23.58	0.0629	0.661663	↓*
27	89±9.05	4.8	0.0539	56.6±7.1	3.62	0.0639	0.635955	↓*
28	164.1±18.36	9.42	0.0574	106.6±13.40	6.88	0.0646	0.649604	↓*
29	158.3±19.48	10.03	0.0634	99.2±12.78	6.71	0.0676	0.626658	↓*
30	443.3±48.79	25.72	0.058	275.3±38.78	20.11	0.0731	0.621024	↓*
31	295.6±32.37	17.76	0.0601	162.5±23.5	12.36	0.0761	0.549729	↓*
32	16.5±1.69	0.94	0.0567	28.2±3.70	1.92	0.068	1.70909	↑*
33	10±1.06	0.55	0.0548	17.4±1.87	1.01	0.0579	1.74	↑*
34	26.6±3.12	1.65	0.0619	138±17.59	9.2	0.0667	5.18797	↑**
35	53.7±6.01	3.25	0.0605	82.3±8.18	4.41	0.0535	1.53259	↑*
36	201.7±23.18	12.33	0.0611	320.6±34.72	18.2	0.0568	1.58949	↑*
37	161.3±21.24	11.13	0.069	281.9±40.05	21.06	0.0747	1.74768	↑*
38	20.5±2.93	1.56	0.0762	69.9±9.65	5.01	0.0717	3.40976	↑**
39	41.7±5.02	2.65	0.0635	101.2±11.65	6.03	0.0596	2.42686	↑**
40	20.6±2.01	1.1	0.0533	105.3±10.72	5.71	0.0543	5.11165	↑**
41	107.1±13.73	7.02	0.0656	189.7±22.54	11.64	0.0614	1.77124	↑*
42	178±21.06	11.14	0.0626	272.1±39.95	20.52	0.0754	1.52865	↑*
43	15.8±1.51	0.78	0.0494	67.8±8.17	4.17	0.0616	4.29114	↑**
44	39.3±4.77	2.46	0.0627	122.4±17.84	9.18	0.075	3.1145	↑**
45	106±10.87	5.84	0.0551	197.3±24.62	12.7	0.0643	1.86132	↑*
46	301±30.83	16.55	0.055	464.6±46.25	24.97	0.0538	1.54352	↑*
47	27.9±4.17	2.19	0.0786	50.5±5.90	3.19	0.0631	1.81004	↑*
48	66.5±7.10	3.68	0.0554	116.1±16.48	8.52	0.0734	1.74586	↑*
49	10.8±1.33	0.7	0.0645	77.3±8.66	4.43	0.0573	7.15741	↑**
50	118±13.12	6.84	0.0579	69.5±9.98	5.19	0.0747	0.588983	↓*
51	42.4±5.00	2.76	0.0651	176±21.57	11.54	0.0656	4.15094	↑**
52	47±4.97	2.76	0.0587	76.7±10.13	5.18	0.0675	1.63191	↑*
53	27.9±3.07	1.65	0.0592	59±7.33	3.83	0.065	2.1147	↑**
54	49.1±5.43	2.92	0.0595	101.5±14.84	7.52	0.0741	2.06721	↑**
55	25.1±2.74	1.41	0.0561	43.3±5.96	3.17	0.0732	1.7251	↑*
56	19.1±2.43	1.27	0.0663	28.9±4.04	2.11	0.0729	1.51309	↑*
57	303.7±39.41	20.5	0.0675	200.6±29.06	15.01	0.0748	0.66052	↓*
58	147.5±18.47	9.65	0.0654	96.7±11.94	6.17	0.0638	0.655593	↓*
59	239.2±29.05	15.25	0.0638	142.8±17.45	9.17	0.0642	0.59699	↓*
60	160.4±24.14	12.52	0.0781	105.5±14.42	7.57	0.0718	0.657731	↓*
61	38.4±4.03	2.12	0.0551	59.3±6.35	3.33	0.0562	1.54427	↑*
62	79.9±9.24	5.01	0.0627	50±7.53	3.93	0.0786	0.625782	↓*
63	12.7±1.91	0.97	0.0761	31.8±3.25	1.8	0.0565	2.50394	↑**
64	50.2±6.98	3.66	0.0729	90.2±11.59	6.35	0.0703	1.79681	↑*
65	37.2±3.77	1.96	0.0527	77.5±10.77	5.56	0.0717	2.08333	↑**
66	73.1±8.05	4.1	0.0561	46.7±7.00	3.59	0.0768	0.638851	↓*
67	24.2±2.77	1.44	0.0596	40.7±4.83	2.56	0.0629	1.68182	↑*
68	14.4±1.87	0.96	0.0664	22.2±3.37	1.73	0.0778	1.54167	↑*
69	101.7±15.16	7.82	0.0769	155.6±18.88	9.92	0.0638	1.52999	↑*
70	48.9±4.87	2.56	0.0524	129.1±16.21	8.25	0.0639	2.64008	↑**
71	209.6±22.89	11.66	0.0556	317±38.32	20.01	0.0631	1.5124	↑*
72	78.1±9.79	5.06	0.0648	131±18.40	9.43	0.072	1.67734	↑*
73	82.4±8.71	4.64	0.0563	177.7±23.21	12.19	0.0686	2.15655	↑**
74	356.4±49.75	25.44	0.0714	551±74.38	38.61	0.0701	1.54602	↑*
75	59±8.91	4.54	0.077	308.3±41.10	21.42	0.0695	5.22542	↑**
76	26.8±3.22	1.7	0.0636	96.6±13.51	7.03	0.0727	3.60448	↑**
77	68.7±8.71	4.66	0.0678	105±12.98	6.92	0.0659	1.52838	↑*
78	75.4±8.05	4.22	0.0559	115.9±16.23	8.3	0.0716	1.53714	↑*
79	86.4±11.90	6.33	0.0732	48.6±5.54	2.94	0.0605	0.5625	↓*
80	144.1±20.77	4.56	0.0638	71.5±8.80	10.84	0.0753	2.01538	↓**
81	94.5±13.91	7.14	0.0755	142.6±20.28	10.4	0.0729	1.50899	↑*
82	82.5±11.28	5.75	0.0697	125±16.26	8.56	0.0685	1.51515	↑*
83	155.9±19.16	10.13	0.065	259.2±29.3	15.49	0.0597	1.6626	↑*
84	95.2±11.55	6.06	0.0637	166.2±21.1	10.86	0.0654	1.7458	↑*
85	59.4±8.90	4.65	0.0782	159.5±19.13	10.08	0.0632	2.68519	↑**
86	187.2±24.19	12.72	0.068	293.3±37.76	19.6	0.0668	1.56677	↑*
87	82.8±10.52	5.41	0.0654	11±1.29	0.67	0.0612	0.13285	↓**
88	170.3±24.24	12.57	0.0738	97.4±13.87	7.03	0.0722	0.571932	↓*
89	54.8±5.75	3.15	0.0575	36.2±3.58	1.88	0.052	0.660584	↓*
90	124±17.92	9.13	0.0736	186.9±28.13	14.62	0.0782	1.50726	↑*
91	52.1±5.84	3.14	0.0604	32±3.92	2.11	0.066	0.614203	↓*
92	218.7±23.06	12.18	0.0557	332.3±48.99	25.58	0.077	1.51943	↑*
93	132.1±15.45	7.94	0.0601	77.1±8.90	4.7	0.0609	0.583649	↓*
94	23.5±3.2	1.66	0.0708	43.9±4.76	2.5	0.0568	1.86809	↑*
95	76.6±10.46	5.39	0.0703	122.3±15.93	8.22	0.0672	1.59661	↑*
96	22.1±2.12	1.16	0.0524	44.7±5.67	2.96	0.0662	2.02262	↑**
97	85.5±8.78	4.69	0.0549	137.5±20.72	10.55	0.0767	1.60819	↑*
98	34.3±4.42	2.39	0.0696	14.2±1.47	0.79	0.0556	0.413994	↓**
99	49±6.32	3.31	0.0676	85.2±11.84	6.09	0.0715	1.73878	↑*
100	108.1±15.08	7.88	0.0729	162.2±16.14	8.79	0.0542	1.50046	↑*
101	22±3.16	1.6	0.0729	34±3.31	1.79	0.0525	1.54545	↑*
102	95.2±13.21	6.72	0.0706	60.2±8.19	4.25	0.0706	0.632353	↓*
103	9.7±1.37	0.72	0.0747	23.3±3.23	1.69	0.0726	2.40206	↑**
104	17.7±2.74	1.42	0.0801	66.6±7.53	3.86	0.058	3.76271	↑**
105	15.3±1.51	0.77	0.0506	39.8±4.15	2.12	0.0533	2.60131	↑**
106	9.6±1.36	0.71	0.0742	24.7±2.83	1.5	0.0608	2.57292	↑**
107	83.8±10.94	5.68	0.0677	138.3±18.81	9.71	0.0702	1.65036	↑*
108	111.2±14.39	7.44	0.0669	169±20.56	11.09	0.0656	1.51978	↑*
109	20.9±2.59	1.37	0.0654	73±9.41	4.85	0.0664	3.49282	↑**
110	311.9±42.08	21.88	0.0702	512.5±66.21	35.09	0.0685	1.64315	↑*
111	175.8±19.83	10.28	0.0585	264.6±27.7	14.36	0.0543	1.50512	↑*
112	13.7±1.56	0.8	0.0581	56.5±8.18	4.16	0.0736	4.12409	↑**
113	326.4±43.66	23.02	0.0705	505.2±63.89	33.19	0.0657	1.54779	↑*
114	222±27.01	14.09	0.0635	397.2±49.17	25.66	0.0646	1.78919	↑*
115	62.9±9.33	4.9	0.0779	132.2±19.46	10.12	0.0766	2.10175	↑**
116	15.3±2.02	1.06	0.0693	35.6±4.04	2.19	0.0614	2.3268	↑**
117	19.1±2.05	1.06	0.0556	115.8±16.8	8.53	0.0737	6.06283	↑**
118	27.9±2.79	1.55	0.0555	46.7±4.82	2.45	0.0526	1.67384	↑*
119	9.3±1.12	0.6	0.064	43.2±6.49	3.33	0.0771	4.64516	↑**
120	9.1±0.95	0.49	0.0543	27.7±3.58	1.85	0.0668	3.04396	↑**
121	18.8±2.21	1.18	0.0627	75.6±7.48	3.89	0.0515	4.02128	↑**
122	14.5±1.68	0.89	0.0612	93.6±11.8	6.1	0.0651	6.45517	↑**
123	50.2±5.73	3.21	0.0639	77.7±10.92	5.69	0.0732	1.54781	↑*
124	8.7±1.30	0.69	0.079	18.9±2.27	1.2	0.0634	2.17241	↑**
125	9.7±0.91	0.51	0.0522	21±2.17	1.15	0.0548	2.16495	↑**
126	13.9±1.45	0.78	0.0563	20.8±2.39	1.29	0.062	1.4964	↑*
127	31.8±3.24	1.78	0.0561	107.5±13.08	6.76	0.0629	3.3805	↑**
128	14±2.02	1.05	0.0749	74.2±9.15	4.72	0.0636	5.3	↑**
129	9.6±1.00	0.54	0.0558	29.1±3.01	1.7	0.0586	3.03125	↑**
130	50.4±7.49	3.92	0.0777	199.1±24.49	13.09	0.0657	3.9504	↑**
131	82.1±11.67	6.15	0.0749	127.4±19.16	9.9	0.0777	1.55177	↑*
132	9±0.88	0.47	0.0521	37.1±3.92	2.15	0.0579	4.12222	↑**
133	111.6±12.27	6.66	0.0597	50.2±5.09	2.66	0.0531	0.449821	↓**
134	6.7±0.87	0.46	0.0691	81.8±8.33	4.34	0.053	8.43299	↑**
135	10.6±1.06	0.58	0.0552	23.3±3.52	1.8	0.0773	2.19811	↑**
136	55.9±6.13	3.17	0.0566	35.9±4.01	2.15	0.0598	0.642218	↓*
137	123.4±16.69	8.62	0.0698	370±54.58	28.01	0.0757	2.99838	↑**
138	26±3.07	1.63	0.0626	13.3±1.5	0.77	0.0581	0.511538	↓*

## Sheet: Table S5
Table S5 MS/MS data, GRAVY, numbers of TMDs and subcellular localization of DAPs in wheat roots under drought stress
a Spot number in 2-DE gel, as show in Figure 5
b The NCBInr reference number of the spot.
c Protein species from the NCBInr database.
d Source species from the NCBInr database.
eThe molecular mass of the predicted protein/the molecular mass of the protein as estimated by its gel migration.
fThe pI of the predicted protein/the pI of the protein as estimated by its gel migration.
g Percentage of predicated protein sequence covered by matched sequences from MS/MS data.
h The statistical probability of a true positive identification of the predicted protein as calculated by MASCOT MS/MS data.
i Grand average of hydropathicity index calculated using the matched protein species sequence
j Prediction of TMDs using TMpred program
kCl:Chloroplast；C:Cytoplasm；ER: endoplasmic reticulum; G: glogi; V: vacuole; N: nucleus; E: extracellular; M: mitochondrion; CW: cell wall;Cy:Cytoplasm；Pero:Peroxisome；CM:Cell membrane；Pero:Peroxisome
Spota	Accession No.b	GenBank	Protein speciesc	Source speiesd	Theoretical/observed		Peptide sequences	SC (%)g	Scoreh	GRAVYi	TMpredj		Subcellular localization k	Ratio
					Mre (kDa)	pIf					inside to outside helices	outside to inside helices
Carbohydrate metabolism
3	gi|474023061	EMS52969.1	Pyruvate, phosphate dikinase 1, chloroplastic	Triticum urartu	123.14/125.42	5.66/5.50	U R.FAYDSYR.R U R.SINQITGLR.G U R.SDFEGIFR.A	2	66	-0.157	9	7	Cl	3.07
4	gi|474023061	EMS52969.1	Pyruvate, phosphate dikinase 1, chloroplastic	Triticum urartu	123.14/123.20	5.66/5.60	R.FAYDSYR.R U R.SINQITGLR.G U R.SDFEGIFR.A U K.LSEVNPMLGFR.G + Oxidation (M) K.AGLDYVSCSPFR.V	4	199	-0.157	9	7	Cl	3.5
5	gi|474023061	EMS52969.1	Pyruvate, phosphate dikinase 1, chloroplastic	Triticum urartu	123.14/123.38	5.66/5.72	R.FAYDSYR.R U R.SINQITGLR.G R.SDFEGIFR.A	2	134	-0.157	9	7	Cl	3.82
6	gi|473765331	EMS45933.1	Putative aconitate hydratase, cytoplasmic	Triticum urartu	94.369/98.58	5.66/5.50	U K.FYSLPALNDPR.I R.ILLESAIR.N U K.LAEIPFKPAR.V K.DFNSYGSR.R U K.SEGHDTIILAGAEYGSGSSR.D K.AGEDADSLGLTGHER.Y	8	262	-0.164	6	3	C | M	3.37
7	gi|473765331	EMS45933.1	Putative aconitate hydratase, cytoplasmic	Triticum urartu	94.369/98.62	5.66/5.61	R.ILLESAIR.N K.LAEIPFKPAR.V K.INPLVPVDLVIDHSVQVDVAR.S K.DFNSYGSR.R K.SEGHDTIILAGAEYGSGSSR.D U K.AGEDADSLGLTGHER.Y	9	298	-0.164	6	3	C | M	2.36
11	gi|474352176	EMS63024.1	Transketolase, chloroplastic	Triticum urartu	68.881/74.12	5.36/5.72	U K.NPYWFNR.D U K.ANSYAVHGAALGTSEVEATR.A	4	109	-0.235	5	6	C | Cl	7.36
23	gi|474323734	EMS62371.1	Beta-glucosidase, chloroplastic	Triticum urartu	61.646/60.43	5.69/5.35	U R.FSISWSR.I U K.VCFESFGDR.V U K.NWFTFNEPHTYCCFSYGEGIHAPGR.C U K.DAIDQGADVR.G U R.GHFTWGLIDNFEWGSGYSSR.F	13	241	-0.514	2	2	Cl | V	0.57
24	gi|474323734	EMS62371.1	Beta-glucosidase, chloroplastic	Triticum urartu	61.646/62.12	5.69/5.39	R.FSISWSR.I K.VCFESFGDR.V K.DAIDQGADVR.G U R.GHFTWGLIDNFEWGSGYSSR.F	8	206	-0.514	2	2	Cl | V	0.55
26	gi|110591226	2DGA_A	Chain A, Crystal Structure Of Hexameric Beta-Glucosidase In Wheat	Triticum aestivum	64.446/63.91	5.34/5.47	U K.GPSTWDHFCHTYPER.I U R.FSISWSR.I U K.YGGFLNR.Q U R.SIDYNMGWFLEPVVR.G R.GDYPFSMR.S U K.LASSCDIMGLNYYTSR.F U K.DAIDQGADVR.G	13	325				Pero | Cl	0.66
27	gi|475612558	EMT28450.1	2,3-bisphosphoglycerate-independent phosphoglycerate mutase	Aegilops tauschii	66.379/69.32	5.93/5.65	U K.GTLHLIGLLSDGGVHSR.L U R.LHILTDGR.D U K.SVGPIVDGDAVVTFNFR.A U K.ALEFPDFDKFDR.V U K.YLVSPPLIER.T	10	250	-0.278	2	1	M | Cl	0.64
28	gi|475612558	EMT28450.1	2,3-bisphosphoglycerate-independent phosphoglycerate mutase	Aegilops tauschii	66.379/61.11	5.93/5.82	U K.GTLHLIGLLSDGGVHSR.L U R.LHILTDGR.D U K.SVGPIVDGDAVVTFNFR.A U K.ALEFPDFDKFDR.V U K.YLVSPPLIER.T U K.FGHVTFFWNGNR.S U R.SGYFDETR.E	13	367	-0.278	2	1	M | Cl	0.65
29	gi|18076790	CAC85913.1	phosphoglucomutase, partial	Triticum aestivum	62.978/64.37	5.66/5.25	U R.VWVGQDSLLSTPAVSAIIR.E U K.LVTVEDIVLQHWATYGR.H U R.YLFGDGSR.L	7	143	-0.146	6	4	C | Cl	0.63
37	gi|461744056	AGH20061.1	enolase	Triticum aestivum	48.417/52.98	5.59/5.50	U R.GNPTVEVDVCCSDGTFAR.A U R.AAVPSGASTGVYEALELR.D U K.HAGWGVMTSHR.S K.FRAPVEPY.-	12	172	-0.227	1	1	C	1.75
41	gi|473741663	EMS45401.1	UDP-glucose 6-dehydrogenase	Triticum urartu	51.074/62.45	5.89/5.92	U K.AADLTYWESAAR.M U K.LAANAFLAQR.I	4	91	0.005	4	4	C | Cl	1.77
42	gi|475592099	EMT21987.1	UDP-glucose 6-dehydrogenase	Aegilops tauschii	62.291/56.78	6.26/6.35	U K.CPAIEVVVVDISKPR.I U K.AADLTYWESAAR.M U K.LAANAFLAQR.I	6	85	-0.074	4	3	E | Cl	1.53
46	gi|6136111	Q43772.1	UTP--glucose-1-phosphate uridylyltransferase	Hordeum vulgare	51.783/48.33	5.2/5.25	U K.AGFISLVSR.Y U K.YSNSNIEIHTFNQSQYPR.I K.GGTLISYEGR.V K.VLQLETAAGAAIR.F K.AIGINVPR.S U K.ATSDLLLVQSDLYTLVDGYVIR.N	16	294	-0.078	1	1	C	1.54
43	gi|474423530	EMS67619.1	Dihydrolipoyl dehydrogenase 1, mitochondrial	Triticum urartu	51.801/52.02	9.2/6.45	U K.SSFAHHGVK.F K.FPLLANSR.A	3	86	0.046	2	3	C | M	4.29
48	gi|474156904	EMS57148.1	6-phosphogluconate dehydrogenase, decarboxylating	Triticum urartu	53.712/58.58	9.45/6.42	K.GFPISVYNR.T R.FLSGLKDER.V U K.GWGLNLGELAR.I R.DYFGAHTYER.V	8	148	-0.286	3	3	Pero	1.75
61	gi|474416303	EMS67204.1	Succinyl-CoA ligase [ADP-forming] subunit beta, mitochondrial	Triticum urartu	45.498/43.65	6.5/6.40	U K.LNFDDNAAFR.Q U R.QKEIFALR.D	4	65	-0.014	2	2	M	1.54
65	gi|357134081	XP_003568647.1	PREDICTED: triosephosphate isomerase, cytosolic	Brachypodium distachyon	27.225/40.23	5.24/5.65	U K.VIACVGETLEQR.E U K.VATPAQAQEVHANLR.E	10	82	0.087	2	2	C | Cl	2.08
71	gi|37928995	AAP70009.1	cytosolic malate dehydrogenase, partial	Triticum aestivum	24.56/39.2	6.6/5.81	U K.NISCLTR.L U R.ALGQISER.L U K.TPSGEKPVR.E U R.ELVQDDEWLNGEFIATVQQR.G K.LSSALSAASSACDHIR.-	26	197	0.007	1	1	C | Cl	1.51
72	gi|474210338	EMS58841.1	Fructose-bisphosphate aldolase cytoplasmic isozyme	Triticum urartu	39.159/38.91	6.85/6.41	R.FASINVENVEDNRR.A K.YYEAGAR.F K.IGATEPSQLSIDQNAQGLAR.Y R.YAIICQENGLVPIVEPEILVDGPHDIDR.C U K.KVAPEVIAEYTVR.T U K.VAPEVIAEYTVR.T	22	278	-0.244	2	2	C	1.68
73	gi|474210338	EMS58841.1	Fructose-bisphosphate aldolase cytoplasmic isozyme	Triticum urartu	39.159/42.12	6.85/6.62	R.FASINVENVEDNR.R R.FASINVENVEDNRR.A K.YYEAGAR.F K.IGATEPSQLSIDQNAQGLAR.Y U K.KVAPEVIAEYTVR.T U K.VAPEVIAEYTVR.T	15	290	-0.244	2	2	C	2.16
74	gi|474210338	EMS58841.1	Fructose-bisphosphate aldolase cytoplasmic isozyme	Triticum urartu	39.159/42.12	6.85/6.75	R.FASINVENVEDNRR.A K.YYEAGAR.F K.IGATEPSQLSIDQNAQGLAR.Y U K.KVAPEVIAEYTVR.T U K.VAPEVIAEYTVR.T	15	237	-0.244	2	2	C	1.55
77	gi|32400859	AAP80661.1	aldolase, partial	Triticum aestivum	23.411/31.23	8.9/6.45	U R.LASIGLDNTEVNR.Q	5	64	-0.034	2	2	Cl | Cl	1.53
83	gi|148508784	ABQ81648.1	glyceraldehyde-3-phosphate dehydrogenase	Triticum aestivum	36.854/35.91	7.08/6.45	U K.EVAVFGCR.N R.VPTVDVSVVDLTVR.L U K.GILGYVDEDLVSTDFQGDNR.S U K.LVSWYDNEWGYSTR.V	16	186	-0.134	1	2	C | Cl	1.66
84	gi|148508784	ABQ81648.1	glyceraldehyde-3-phosphate dehydrogenase	Triticum aestivum	36.854/35.62	7.08/6.49	U K.EVAVFGCR.N R.VPTVDVSVVDLTVR.L U K.GILGYVDEDLVSTDFQGDNR.S U K.LVSWYDNEWGYSTR.V	16	197	-0.134	1	2	C | Cl	1.75
85	gi|148508784	ABQ81648.1	glyceraldehyde-3-phosphate dehydrogenase	Triticum aestivum	36.854/38.53	7.08/6.9	U K.YDTVHGQWK.H U K.EVAVFGCR.N R.VPTVDVSVVDLTVR.L U K.GILGYVDEDLVSTDFQGDNR.S U K.LVSWYDNEWGYSTR.V	19	247	-0.134	1	2	C | Cl	2.69
86	gi|475577109	EMT17715.1	Malate dehydrogenase 1, mitochondrial	Aegilops tauschii	34.931/34.56	5.26/6.82	U K.GFVGDDQLGEALEGADLVIIPAGVPR.K U K.LFGVTTLDVVR.A	10	89	0.193	5	3	C | M	1.57
92	gi|125580	P26302.1	Phosphoribulokinase, chloroplastic	Triticum aestivum	45.512/44.13	5.72/6.05	U R.KPDFDAFIDPQK.Q U K.IRDLYEQIIAER.A	5	54	-0.302	1	0	Cl	1.52
93	gi|474404152	EMS66302.1	Enoyl-[acyl-carrier-protein] reductase [NADH], chloroplastic	Triticum urartu	40.155/42.95	8.67/6.10	U K.VLAFEAGR.K U R.VNTISAGPLGSR.A	5	78	0.166	6	5	Cl	0.58
101	gi|11124572	CAC14917.1	triosephosphat-isomerase	Triticum aestivum	27.014/25.15	5.38/5.61	K.VIACVGETLEQR.E U K.VASPAQAQEVHANLR.D K.TNVSPEVAESTR.I	15	103	0.122	2	2	C | Cl	1.55
104	gi|11124572	CAC14917.1	triosephosphat-isomerase	Triticum aestivum	27.014/25.05	5.38/5.82	K.FFVGGNWK.C K.LRPEIQVAAQNCWVK.K K.VIACVGETLEQR.E U K.VASPAQAQEVHANLR.D K.TNVSPEVAESTR.I	24	250	0.122	2	2	C | Cl	3.76
105	gi|11124572	CAC14917.1	triosephosphat-isomerase	Triticum aestivum	27.014/27.50	5.38/5.70	K.FFVGGNWK.C K.LRPEIQVAAQNCWVK.K K.VIACVGETLEQR.E U K.VASPAQAQEVHANLR.D K.TNVSPEVAESTR.I	24	237	0.122	2	2	C | Cl	2.6
107	gi|122194124	Q1W374.1	Phosphomannomutase	Triticum aestivum	28.405/27.42	5.57/5.78	U R.GTFIEFR.S U K.VHNVRPK.M U K.GGNDHEIFESDR.T	10	83	-0.355	1	0	C | N	1.65
Cell rescue and defense
16	gi|591140078	AHL29285.1	nucleoredoxin	Triticum aestivum	64.486/65.51	4.82/4.91	K.MPWLAVPFSDSEGR.K K.DNQTIHSVLATPNR.N U K.NSDFEIVFVSSDR.D U K.TSLAVHGADAFPFTDER.I	10	224	-0.26	3	3	C	0.44
17	gi|591140078	AHL29285.1	nucleoredoxin	Triticum aestivum	64.48/65.45	4.82/4.95	K.MPWLAVPFSDSEGR.K K.DNQTIHSVLATPNR.N U K.NSDFEIVFVSSDR.D U K.TSLAVHGADAFPFTDER.I	10	227	-0.26	3	3	C	0.6
32	gi|475608667	EMT27109.1	Putative DNA repair protein RAD23	Aegilops tauschii	44.233/48.12	4.9/4.75	U K.APASQSQPATPPAPVASAAR.S U R.AAYNNPER.A U R.AIDYLYSGIPESVEAPPVAR.A U R.LIQENQAEFLR.L U R.LEGMGFNR.E + Oxidation (M) U R.ELVLEVFFACNR.D	18	255	-0.262	2	2	C | N	1.71
33	gi|474307163	EMS61794.1	putative DNA repair protein RAD23	Triticum urartu	44.288/48.12	4.9/4.81	U K.APASQSQPATPPAPVASAAR.S U R.AAYNNPER.A U R.LIQENQAEFLR.L U R.ELVLEVFFACNR.D	12	134	-0.258	2	2	C | N	1.74
39	gi|57635161	AAW52722.1	peroxidase 8	Triticum monococcum	38.057/54.21	6.59/6.36	U R.GFAVVDAAR.A U R.AALEQSCPR.T U R.TVSCADILAFAAR.D U R.SHCNSFIVR.N	11	155	0.051	4	3	Cl | C	2.43
40	gi|57635161	AAW52722.1	peroxidase 8	Triticum monococcum	38.057/50.25	6.59/6.42	U R.GFAVVDAAR.A R.AALEQSCPR.T R.TVSCADILAFAAR.D U R.SHCNSFIVR.N	11	149	0.051	4	3	Cl | C	5.11
47	gi|473942843	EMS50440.1	Monodehydroascorbate reductase	Triticum urartu	46.657/45.63	5.18/5.20	U K.YVILGGGVAAGYAAR.E	3	53	-0.044	6	6	C | M	1.81
49	gi|474074307	EMS54484.1	Peroxidase 1	Triticum urartu	35.305/48.20	6.22/6.05	U R.TVSCADILAFAAR.D U R.SHCNSFIVR.N	6	72	-0.042	3	2	Cl | C	7.16
55	gi|119388725	ABL74259.1	alcohol dehydrogenase ADH1D	Triticum aestivum	41.731/41.11	6.03/6.41	K.GQTPMFPR.I K.GSTVAIFGLGAVGLAAAEGAR.I R.IIGIDLNASR.F K.GTFFGNFKPR.T	12	213	-0.01	3	3	C	1.73
56	gi|119388723	ABL74258.1	alcohol dehydrogenase ADH1A	Triticum aestivum	41.73/40.15	6.15/6.38	U K.GSTVAIFGLGAVGLAAAEGAR.I R.IIGVDLNASR.F U K.GTFFGNFKPR.T	10	158	-0.011	3	3	C	1.51
59	gi|113632107	BAF25788.1	Os09g0552400	Oryza sativa Japonica Group	33.223/35.52	8.52/5.25	U R.DAAAQAVYVAR.G	5	51	0.284	6	5	Cl | V	0.6
78	gi|732970	CAA59484.1	pox1	Triticum aestivum	33.611/35.85	6.06/6.32	U K.AGVTTAVQNEAR.M U K.QTVSCADILAVAAR.D U R.DSVVALGGPTWTVLLGR.R U K.GLLHSDQVLFNGGGADNTVR.S	19	254	-0.04	3	3	Cl | C	1.54
81	gi|295917894	ADG60234.1	beta-cyanoalanine synthase	Triticum aestivum	40.22/36.25	6.35/6.50	U R.DTAAHLIGR.T U K.LIVTVHPSAGER.Y U R.YLSSALFEGLR.K	8	107	-0.106	4	4	M	1.51
82	gi|295917894	ADG60234.1	beta-cyanoalanine synthase	Triticum aestivum	40.22/37.26	6.35/6.52	U R.DTAAHLIGR.T U K.LIVTVHPSAGER.Y U R.YLSSALFEGLR.K	8	99	-0.106	4	4	M	1.52
94	gi|732970	CAA59484.1	pox1	Triticum aestivum	33.611/31.15	6.06/5.95	U K.QTVSCADILAVAAR.D U K.GLLHSDQVLFNGGGADNTVR.S	10	59	-0.04	3	3	Cl | C	1.87
96	gi|475560176	EMT13502.1	Peroxidase 70	Aegilops tauschii	34.637/32.85	6.58/6.62	U K.TAFPNVNSVR.G U R.DGTFLLGGPSWAVPLGR.R	8	64	0.121	3	5	Cl | C	2.02
99	gi|475538008	EMT09178.1	L-ascorbate peroxidase 2, cytosolic	Aegilops tauschii	27.984/27.28	5.1/5.35	R.LAWHSAGTFDVATK.T U R.QDKPEPPPEGR.L U R.LPDATQGSDHLR.Q U K.TLLTDPAFRPLVDK.Y K.YAADEDAFFADYAEAHLK.L	26	195	-0.191	1	1	C | Pero	1.74
100	gi|357112766	XP_003558178.1	PREDICTED: L-ascorbate peroxidase 1, cytosolic	Brachypodium distachyon	27.593/25.05	5.71/5.25	U R.EDKPQPPPEGR.L R.LPDATKGSDHLR.Q	9	82	-0.468	1	1	C | Pero	1.5
103	gi|23504741	CAD29476.1	glutathione transferase F3	Triticum aestivum	24.642/21.00	5.33/5.58	R.QPDFLAR.N R.NPFGQVPVLEDGDLTLFESR.A K.VLEVYEAR.L U R.YLAGDDISLADLSHFPFTR.Y	24	196	-0.013	2	2	Cl | C	2.4
108	gi|474311703	EMS61931.1	L-ascorbate peroxidase 1, cytosolic	Triticum urartu	27.561/25.92	5.85/6.21	U K.KPAEQAHAANAGLDIAVR.M U R.EDKPQPPPEGR.L R.SGFEGPWTR.N K.AFFEDYK.E K.AFFEDYKEAHLR.L	20	152	-0.435	1	1	C | Pero	1.52
109	gi|28192421	AAL71854.1	dehydroascorbate reductase	Triticum aestivum	23.457/21.25	5.88/6.21	U K.AAVGHPDTLGDCPFSQR.V U K.LYHLQVALEHFK.G U K.VPETLTSVHAYTEALFSR.E	22	117	-0.205	1	1	C | C	3.49
110	gi|474311703	EMS61931.1	L-ascorbate peroxidase 1, cytosolic	Triticum urartu	27.561/25.93	5.85/6.43	U K.KPAEQAHAANAGLDIAVR.M U R.EDKPQPPPEGR.L U R.SGFEGPWTR.N	15	81	-0.435	1	1	C | Pero	1.64
111	gi|474311703	EMS61931.1	L-ascorbate peroxidase 1, cytosolic	Triticum urartu	27.561/25.92	5.85/6.52	U K.KPAEQAHAANAGLDIAVR.M U R.EDKPQPPPEGR.L R.SGFEGPWTR.N K.TLLTDPVFRPLVEK.Y K.AFFEDYKEAHLR.L	25	193	-0.435	1	1	C | Pero	1.51
112	gi|474311703	EMS61931.1	L-ascorbate peroxidase 1, cytosolic	Triticum urartu	27.561/25.96	5.85/6.6.52	U K.KPAEQAHAANAGLDIAVR.M U R.EDKPQPPPEGR.L R.SGFEGPWTR.N	15	102	-0.435	1	1	C | Pero	4.12
113	gi|5923877	AAD56395.1	glutathione S-transferase	Triticum aestivum	23.609/24.05	5.79/6.48	U K.LYGATLSWNVTR.C U R.NPFGQVPALQDGDLYVFESR.A	15	98	0.039	3	3	C | C	1.55
114	gi|20067415	CAC94001.1	glutathione transferase	Triticum aestivum	25.098/23.86	6.35/6.61	U K.KIPVLLHDGR.A U K.IPVLLHDGR.A U K.VYDCGSR.L U K.LKGEPQAQAR.A	12	237	-0.245	2	1	C | C	1.79
115	gi|20257409	AAM15877.1	thaumatin-like protein	Triticum aestivum	24.495/23.21	7.85/6.61	U R.TGCTFDGSGR.G K.FGGDTYCCR.G	8	96	-0.079	1	1	E | C	2.1
118	gi|146285306	ABQ18237.1	translationally-controlled tumor protein	Triticum aestivum	18.823/22.12	4.55/5.01	U K.LSGDELLSDSFPYR.E K.VVDIVDTFR.L U R.LQEQPAFDKK.Q U K.EGAADPTFLYFAHGLK.E	29	136	-0.357	0	0	C | C	1.67
119	gi|121129	P15290.1	Oxalate oxidase GF-2.8	Triticum aestivum	23.711/23.56	6.41/5.91	U R.VDFAPGGTNPPHIHPR.A R.AGETFLIPR.G	11	80	0.197	2	2	E | CW	4.65
121	gi|1772597	CAA71050.1	pSBGer1	Triticum aestivum	25.176/23.62	6.43/6.35	U R.VDFAPGGTNPPHVHPR.G K.GELLVGILGSLDSGNK.L R.AGETFLIPR.G	17	139	0.067	3	2	Cl | CW	4.02
128	gi|32400826	AAP80645.1	glutathione peroxidase-like protein, partial	Triticum aestivum	13.341/12.12	9.08/6.92	U K.FLVDKEGHVVDR.Y U K.EGHVVDR.Y	10	58	-0.359	0	0	N | Cl | M	5.3
130	gi|256674064	ACV04872.1	superoxide dismutase	Morella rubra	15.476/12.25	5.64/5.85	U K.VHGAPEDEIR.H	6	56	-0.003	1	1	C | Cl	3.95
136	gi|475522294	EMT06730.1	Glycine-rich RNA-binding protein	Aegilops tauschii	12.356/8.5	5.43/5.31	R.GFGFVTFGSEESMR.Q + Oxidation (M) R.NITVNEAQSR.R U R.SGGGGGGGGYGGQR.G	33	138	-0.781	0	0	N | Cl	0.64
137	gi|162414848	ABX89061.1	pathogenesis-related protein	Triticum aestivum	17.137/13.86	5.19/5.31	U K.LAPHIVASAHPVEGEGGIGSVR.Q	13	51	-0.033	0	0	C | C	3
Protein folding and assembly
8	gi|254211611	ACT65562.1	70 kDa heat shock protein	Triticum aestivum	73.724/71.25	5.01/4.78	K.QFAAEEISAQVLR.K K.AVVTVPAYFNDSQR.T U K.LSVSNLDEVILVGGSTR.I K.SEVFSTAADGQTSVEINVLQGER.E	9	238	-0.272	3	2	Cl	1.58
9	gi|474200923	EMS58484.1	Luminal-binding protein 3	Triticum urartu	77.693/82.32	5.08/5.11	R.ITPSWVGFTDGER.L U K.INDAVVTVPAYFNDAQR.Q K.DAGVIAGLNVAR.I U R.ALSNQHQVR.V R.VEIESLFDGTDFSEPLTR.A R.FEELNNDLFR.K U K.TQIHEIVLVGGSTR.I K.SQVFTTYQDQQTTVSIQVFEGER.S K.FDLSGIPPAPR.G	17	465	-0.487	5	4	ER | N	0.42
10	gi|474200923	EMS58484.1	Luminal-binding protein 3	Triticum urartu	77.693/83.21	5.08/5.15	R.ITPSWVGFTDGER.L K.INDAVVTVPAYFNDAQR.Q K.DAGVIAGLNVAR.I U R.ALSNQHQVR.V U R.VEIESLFDGTDFSEPLTR.A R.FEELNNDLFR.K U K.TQIHEIVLVGGSTR.I K.FDLSGIPPAPR.G	14	448	-0.487	5	4	ER | N	0.28
14	gi|2827002	AAB99745.1	HSP70	Triticum aestivum	71.385/71.58	5.14/4.82	R.VEIIANDQGNR.T R.TTPSYVAFTDTER.L K.NAVVTVPAYFNDSQR.Q K.STVHDVVLVGGSTR.I K.EQVFSTYSDNQPGVLIQVYEGER.A	11	267	-0.418	3	3	C | ER | M	2.35
15	gi|56554972	AAV98051.1	heat shock protein 70	Medicago sativa	71.351/71.95	5.08/4.92	R.VEIIANDQGNR.T R.TTPSYVAFTDSER.L K.NAVVTVPAYFNDSQR.Q K.DAGVIAGLNVLR.I K.STVHDVVLVGGSTR.I K.EQVFSTYSDNQPGVLIQVYEGER.T	13	264	-0.423	3	5	C | Cl	4.85
21	gi|13925726	AAK49424.1	protein disulfide isomerase 2 precursor	Triticum aestivum	56.691/61.25	5.03/5.09	U R.SDYDFGHTVHANHLPR.G U R.GDAAVERPLVR.L U R.LFKPFDELVVDSK.D U K.VVVADNVHDVVFK.S	10	73	-0.249	1	1	ER	1.57
22	gi|13925726	AAK49424.1	protein disulfide isomerase 2 precursor	Triticum aestivum	56.691/61.32	5.03/5.15	U R.SDYDFGHTVHANHLPR.G U R.GDAAVERPLVR.L U K.VVVADNVHDVVFK.S U K.KVSYEGGR.T	9	108	-0.249	1	1	ER	1.53
30	gi|56606827	AAW02798.1	calreticulin-like protein	Triticum aestivum	47.404/50.15	4.49/4.52	U K.FEDGWESR.W K.GIQTSEDYR.F U K.TLVLQFTVK.H	6	146	-0.969	1	1	ER	0.62
31	gi|56606827	AAW02798.1	calreticulin-like protein	Triticum aestivum	47.404/50.00	4.49/4.62	U K.FEDGWESR.W K.GIQTSEDYR.F U K.YIGIELWQVK.S	6	154	-0.969	1	1	ER	0.55
62	gi|4158232	CAA77237.1	reversibly glycosylated polypeptide	Triticum aestivum	41.985/45.15	5.82/5.70	K.VPEGFDYELYNR.N U K.NLLSPSTPFFFNTLYDPYR.E	8	84	-0.182	1	1	C | G	0.63
66	gi|4158232	CAA77237.1	reversibly glycosylated polypeptide	Triticum aestivum	41.985/42.12	5.82/5.70	K.VPEGFDYELYNR.N U K.DINALEQHIK.N U K.NLLSPSTPFFFNTLYDPYR.E	11	106	-0.182	1	1	C | G	0.64
117	gi|475549225	EMT11221.1	Prohibitin-1, mitochondrial	Aegilops tauschii	24.765/24.78	6.45/6.75	U K.QVAQQEAER.S U R.LISEATAIAGTGLIELR.R	11	90	-0.19	0	1	C | Cl | M | N	6.06
Amino acid metabolism
44	gi|473789790	EMS46317.1	Alanine aminotransferase 2	Triticum urartu	57.751/53.21	6.77/6.46	U K.QILALIPGR.A U K.DGILASLAR.R K.APDAFYALR.L	5	119	-0.105	4	4	C | Cl	3.11
45	gi|473789790	EMS46317.1	Alanine aminotransferase 2	Triticum urartu	57.751/52.15	6.77/6.48	U K.QILALIPGR.A K.APDAFYALR.L	3	79	-0.105	4	4	C | Cl	1.86
51	gi|475594006	EMT22563.1	O-methyltransferase ZRP4	Aegilops tauschii	38.173/35.89	4.8/4.4.38	U R.LLATSGVFAADNAADVVTYR.L	5	56	0.179	4	1	C | Cl	4.15
52	gi|474105890	EMS55466.1	S-adenosylmethionine synthase 1	Triticum urartu	43.217/40.52	5.61/6.21	R.NIGFISDDVGLDADR.C K.TIFHLNPSGR.F R.FVIGGPHGDAGLTGR.K K.SIIASGLAR.R K.TAAYGHFGR.E	14	251	-0.212	1	1	C | Cl	1.63
53	gi|115589746	ABJ15732.1	S-adenosylmethionine synthetase 2, partial	Triticum monococcum	31.545/45.50	7.34/6.41	U K.YLDENTIFHLNPSGR.F R.FVIGGPHGDAGLTGR.K K.TAAYGHFGR.D	13	125	-0.265	1	1	C | Cl	2.11
54	gi|115589746	ABJ15732.1	S-adenosylmethionine synthetase 2, partial	Triticum monococcum	31.545/32.52	7.34/6.42	U K.YLDENTIFHLNPSGR.F R.FVIGGPHGDAGLTGR.K K.TAAYGHFGR.D	13	93	-0.265	1	1	C | Cl	2.07
57	gi|71361900	AAZ30057.1	glutamine synthetase isoform GS1a	Triticum aestivum	39.401/39.20	5.41/5.51	U K.HKEHIAAYGEGNER.R U K.EHIAAYGEGNER.R U K.HETADINTFSWGVANR.G	8	118	-0.387	3	2	C | Cl	0.66
58	gi|71361900	AAZ30057.1	glutamine synthetase isoform GS1a	Triticum aestivum	39.401/37.23	5.41/5.62	U K.EHIAAYGEGNER.R U K.HETADINTFSWGVANR.G	7	55	-0.387	3	2	C | Cl	0.66
60	gi|40317416	AAR84347.1	glutamine synthetase isoform GSr1	Triticum aestivum	38.99/37.02	5.35/5.72	U K.IIVEYLWVGGSGIDIR.S U R.HAQHIAAYGEGNER.R	8	114	-0.366	2	2	C | Cl	0.66
63	gi|474346949	EMS62894.1	putative O-methyltransferase 2	Triticum urartu	40.283/35.02	5.23/4.25	K.VFVPTDDELLQAQSDLWR.H U R.CAVDLGVPTAIHR.L R.LNPLSYLLVDGVR.I U R.IDGDASQTAIVR.A	15	151	0.135	4	3	C | Cl	2.5
91	gi|474125336	EMS56223.1	Lactoylglutathione lyase	Triticum urartu	32.841/33.25	5.57/5.58	U R.MLHAVYR.V + Oxidation (M) U K.VVLVDHADFLK.E	6	51	-0.337	0	0	C | Cl	0.61
106	gi|166872	AAA32868.1	S-adenosylmethionine synthetase	Arabidopsis thaliana	43.573/27.11	5.5/5.75	U K.TIFHLNPSGR.F R.FVIGGPHGDAGLTGR.K K.TAAYGHFGR.D	8	78	-0.306	0	1	C | Cl	2.57
Protein metabolism
50	gi|111073715	BAF02546.1	triticain alpha	Triticum aestivum	51.572/43.73	5.01/4.60	U K.AVANQPISVAIEAGGR.A U R.NSWGTVWGEDGYIR.M	6	110	-0.473	3	3	V	0.59
79	gi|475516141	EMT05932.1	Aspartic proteinase nepenthesin-2	Aegilops tauschii	52.986/40.32	6.49/6.25	U K.YTVNYGDGR.A U R.FGCSHAVR.G U R.NLDTCYDFTR.F	5	122	-0.027	6	7	E | CM	0.56
80	gi|475516141	EMT05932.1	Aspartic proteinase nepenthesin-2	Aegilops tauschii	52.986/48.85	6.49/6.42	U K.YTVNYGDGR.A U R.FGCSHAVR.G U R.NLDTCYDFTR.F	5	129	-0.027	6	7	E | CM	2.02
87	gi|475547997	EMT10980.1	Elongation factor 1-delta	Aegilops tauschii	25.56/39.65	4.57/4.52	U K.KLDGYLLSR.S U K.LDGYLLSR.S	3	77	-0.158	1	2	C | M	0.13
88	gi|473753874	EMS45650.1	Elongation factor 1-beta	Triticum urartu	30.727/36.85	4.64/4.51	U K.VFAAVPVKPSAEFPNAAR.W U R.WYDTVAAAVASR.F	10	76	-0.437	1	1	Cl | N	0.57
89	gi|73912433	BAE20413.1	aspartic proteinase	Triticum aestivum	54.965/31.56	5.14/4.98	U K.CYFSIACYLHAR.Y K.FDGILGLGFK.E	4	97	0.037	7	5	G | V	0.66
90	gi|937907719	BAS82639.1	Os03g0182600	Oryza sativa Japonica Group	12.62/30.2	8.62/6.49	U R.VIVAIENPQDIIVQSAR.H	15	62	-0.194	0	0	C | N	1.51
95	gi|474022535	EMS52917.1	Guanine nucleotide-binding protein subunit beta-like protein B	Triticum urartu	39.492/34.21	8.02/6.41	R.LWDLSTGLTTR.R K.DVISVAFSVDNR.Q K.DGVTLLWDLSEGKR.L U R.LYQLEAGSIIHALCFSPNR.Y	15	152	-0.267	2	3	C	1.6
97	gi|475389799	EMT00697.1	Eukaryotic translation initiation factor 6	Aegilops tauschii	29.375/29.56	4.66/4.62	U R.NCIPDQVVVQR.I K.ATEELIADVLGVEVFR.Q R.QTIAGNILVGSYCAFSNR.G	16	146	0.219	4	3	C| N	1.61
102	gi|473965118	EMS51246.1	Proteasome subunit alpha type-2	Triticum urartu	41.129/25.85	6.05/6.20	U R.KQAQQYYR.L U K.QAQQYYR.L U K.ETIPVTQLVR.E U K.EGYEGQISANNIEIGVIR.A	9	178	-0.21	2	5	C | N	0.63
133	gi|473981043	EMS51577.1	40S ribosomal protein S21	Triticum urartu	9.233/10.21	6.71/6.75	U K.DHASVQINIGHVDENGLYDGR.F U R.FTTFALSGFVR.A U R.AQGDADGSLDR.L	52	203	-0.476	0	0	C | N	0.45
138	gi|76160941	ABA40434.1	60s acidic ribosomal protein-like protein	Solanum tuberosum	11.48/11.86	4.6/4.32	U K.GKDITELIAAGR.E U K.DITELIAAGR.E	10	104	-0.02	2	2	Cl	0.51
Secondary metabolism
12	gi|357150254	XP_003575396.1	PREDICTED: phenylalanine ammonia-lyase	Brachypodium distachyon	76.462/82.65	5.89/6.02	K.DGPALQVELLR.H K.LLNTGVSPCLPLR.G R.TSPQWLGPQIEVIR.S R.EVNSVNDNPVIDVHR.G K.INKFEEELR.A	8	220	-0.058	4	3	Cl | C	2.52
13	gi|357150254	XP_003575396.1	PREDICTED: phenylalanine ammonia-lyase	Brachypodium distachyon	76.462/74.21	5.89/5.89	K.DGPALQVELLR.H K.LLNTGVSPCLPLR.G R.TSPQWLGPQIEVIR.S R.EVNSVNDNPVIDVHR.G K.INKFEEELR.A	8	249	-0.058	4	3	Cl | C	1.5
18	gi|475561503	EMT13787.1	Formate--tetrahydrofolate ligase	Aegilops tauschii	68.6/70.25	6.33/6.41	U R.LDIDPASITWR.R U K.GAPSDFVLPIR.D	3	66	0.028	5	3	C | M	1.7
19	gi|475561503	EMT13787.1	Formate--tetrahydrofolate ligase	Aegilops tauschii	68.6/68.32	6.33/6.45	U R.LDIDPASITWR.R U R.YSGLTPQCAIIVATIR.A U K.GAPSDFVLPIR.D	5	111	0.028	5	3	C | M	3.64
20	gi|475561503	EMT13787.1	Formate--tetrahydrofolate ligase	Aegilops tauschii	68.6/74.21	6.33/6.48	U R.LDIDPASITWR.R U R.YSGLTPQCAIIVATIR.A U K.GAVDLGVAVQR.A U K.GAPSDFVLPIR.D	7	108	0.028	5	3	C | M	3.01
25	gi|122194827	Q1XH04.1	4-hydroxy-7-methoxy-3-oxo-3,4-dihydro-2H-1,4-benzoxazin-2-yl glucoside beta-D-glucosidase 1c, chloroplastic	Triticum aestivum	64.98/70.32	6.35/6.20	U K.GPSTWDHFCHTYPER.I U R.FSISWSR.I U K.YGGFLNR.Q	5	133	-0.538	2	2	Cl | Cl	0.37
64	gi|510946893	AGN53432.1	12-oxophytodienoic acid reductase 1-A2a	Triticum aestivum	40.481/33.85	5.52/5.80	U R.VVLAPLTR.Q K.GALFFCQIWHCGR.V R.LEEFAPPR.R R.LTVEEIPAIVDDFR.K K.VVTEGYTDLVAFGR.L	15	167	-0.265	2	0	C	1.8
67	gi|475501750	EMT04351.1	12-oxophytodienoate reductase 1	Aegilops tauschii	40.468/41.52	5.91/6.35	U R.LEEFAPPR.R U K.VVAEGYTDLVSFGR.S	8	54	-0.327	1	0	C	1.68
68	gi|475501750	EMT04351.1	12-oxophytodienoate reductase 1	Aegilops tauschii	40.468/33.55	5.91/5.85	R.IVLAPLTR.Q U R.LEEFAPPR.R U K.VVAEGYTDLVSFGR.S	13	132	-0.327	1	0	C	1.54
69	gi|475501750	EMT04351.1	12-oxophytodienoate reductase 1	Aegilops tauschii	40.468/39.55	5.91/6.20	R.IVLAPLTR.Q U R.LEEFAPPR.R U R.LEEFAPPRR.L	13	91	-0.327	1	0	C	1.53
98	gi|2499932	Q43199.1	Adenine phosphoribosyltransferase 1	Triticum aestivum	19.823/20.92	5.02/5.41	U R.DTTDLFVER.Y	4	63				C	0.41
ATP synthesis and Ion transport
35	gi|525291	CAA52636.1	ATP synthase beta subunit	Triticum aestivum	59.326/54.15	5.56/5.85	R.LVLEVAQHLGENVVR.T K.VLNTGSPITVPVGR.A U K.THDFLPIHR.E K.VVDLLAPYQR.G K.AHGGFSVFAGVGER.T R.VGLTGLTVAEHFR.D R.DAEGQDVLLFIDNIFR.F R.FTQANSEVSALLGR.I	18	386	-0.062	2	2	M | Cl | M	1.53
36	gi|125744990	ABN54974.1	vacuolar ATPase subunit B1	Triticum aestivum	54.073/54.86	5.12/5.45	U K.YQEIVNIR.L R.VTLFLNLANDPTIER.I R.QIYPPINVLPSLSR.L U K.FVAQGAYDTR.N U K.TLDAFYSR.D	11	219	-0.247	1	2	C	1.59
38	gi|81176509	YP_398393.1	atp1 (mitochondrion)	Triticum aestivum	55.557/57.35	5.7/6.02	U R.AAELTTLLESR.M K.GALSDHER.R K.AVDSLVPIGR.G R.ELIIGDR.Q R.EAFPGDVFYLHSR.L K.LELAQYR.E R.EVAAFAQFGSDLDAATQALLNR.G U K.QIVVIYAAVNGFCDR.M	18	408	-0.107	1	1	C | M	3.41
127	gi|7688413	CAB89735.1	ATP synthase beta subunit	Valeriana officinalis	52.678/13.52	5.33/5.82	K.AHGGVSVFGGVGER.T R.FVQAGSEVSALLGR.M U R.IVGDQHYETAQR.V	8	131	0.004	5	5	C | Cl	3.38
122	gi|474374794	EMS64109.1	Flavoprotein wrbA	Triticum urartu	12.388/12.03	6.28/5.80	U K.GADSVPGVEVTVWR.V	11	53	-0.073	1	0	C | Pero	6.46
Signal transduction
76	gi|15226197	NP_178230.1	leucine-rich repeat transmembrane protein kinase-like protein	Arabidopsis thaliana	79.284/13.50	5.75/4.52	U R.VVSLSIPR.K	1	51	-0.118	6	5	P | CM	3.6
116	gi|15226197	NP_178230.1	leucine-rich repeat transmembrane protein kinase-like protein	Arabidopsis thaliana	79.284/12.12	5.75/4.52	U R.VVSLSIPR.K	1	50	-0.118	6	5	P | CM	2.33
129	gi|474369382	EMS63724.1	Nucleoside diphosphate kinase 1	Triticum urartu	16.579/8.52	6.3/6.60	R.GLIGEVISR.F R.KIIGATNPLASEPGTIR.G K.IIGATNPLASEPGTIR.G R.GDFAVDIGR.N R.NVIHGSDSVESAR.K U R.KEIALWFPEGIAEWR.S	42	354	-0.143	1	1	C | M | N	3.03
132	gi|474369382	EMS63724.1	Nucleoside diphosphate kinase 1	Triticum urartu	16.579/8.58	6.3/5.29	U R.GLIGEVISR.F U R.KIIGATNPLASEPGTIR.G U K.IIGATNPLASEPGTIR.G U R.GDFAVDIGR.N R.NVIHGSDSVESAR.K	32	244	-0.143	1	1	C| M | N	4.12
Cell motility and structural components
120	gi|40363759	BAD06324.1	putative glycine-rich protein	Triticum aestivum	19.556/19.06	5.63/5.85	U K.CGEEGHISR.D	4	50	-0.709	2	2	N	3.04
123	gi|40363759	BAD06324.1	putative glycine-rich protein	Triticum aestivum	19.556/12.25	5.63/5.75	U R.SLNENDVVEFEVITGDDGR.T U K.CGEEGHISR.D U R.DCPQGGGGGGGGYGGGGGR.G	22	79	-0.709	2	2	N	1.55
124	gi|40363759	BAD06324.1	putative glycine-rich protein	Triticum aestivum	19.556/18.25	5.63/5.75	U R.SLNENDVVEFEVITGDDGR.T	9	67	-0.709	2	2	N	2.17
126	gi|473935893	EMS50122.1	Actin-depolymerizing factor 4	Triticum urartu	21.565/12.01	6.45/5.81	U K.EVIVDQTGER.E U K.TLPENDCR.F U R.FAVFDFDFTTPEDVPK.S U R.IFYIFWSPDTAK.V	24	124	-0.886	0	0	N | C	1.5
Photosynthesis
70	gi|475598488	EMT23952.1	Chlorophyll a-b binding protein 1B, chloroplastic	Aegilops tauschii	27.091/13.12	5.12/4.72	U K.ASASNSPWYGPDR.V U R.ELEVIHCR.W	8	67	0.089	4	4	Cl	2.64
125	gi|37959586	AAP42906.1	ribulose-1,5-bisphosphate carboxylase/oxygenase large subunit, partial (chloroplast)	Acorus tatarinowii	47.315/17.2	5.99/5.60	K.DTDILAAFR.V U R.NNGNLLHIHR.A K.NHGMHFR.V K.NHGMHFR.V + Oxidation (M)	6	119	-0.28	3	4	C | Cl	2.16
131	gi|134102	P08823.1	RuBisCO large subunit-binding protein subunit alpha, chloroplastic	Triticum aestivum	57.656/9.5	4.83/6.36	U K.TVQGLIEELER.K U K.SIVEFENAR.V U K.ETIEDHDER.L	5	107	-0.034	2	3	C | Cl	1.55
Cell division cycle process													|
1	gi|473821746	EMS47029.1	Cell division cycle protein 48-like protein	Triticum urartu	91.508/100.56	5.13/4.85	U R.ELVELPLR.H U K.LAEDVELEHISR.D	2	51	-0.393	2	2	C | ER | N	1.59
2	gi|473821746	EMS47029.1	Cell division cycle protein 48-like protein	Triticum urartu	91.508/100.56	5.13/4.92	U K.LAEDVELEHISR.D U R.LDQLIYIPLPDVESR.H U K.YTQGFSGADITEICQR.A	5	119	-0.393	2	2	C | ER | N	2.04
75	gi|474214699	EMS59004.1	Proliferating cell nuclear antigen	Triticum urartu	25.163/10.56	4.59/4.72	U M.DSSHVALVALLLR.S U R.SEGFEHYR.C U K.FSTAGDIGTANIVCR.Q	16	120	-0.177	0	0	N	5.23
Protein transport
134	gi|475513870	EMT05655.1	Nuclear transport factor 2	Aegilops tauschii	20.881/9.02	7.71/4.70	U K.AFVQHYYQTFDSNR.A U K.LGSLPFQQCQHK.I	14	68	-0.053	2	3	C | Cl	8.43
135	gi|357113428	XP_003558505.1	PREDICTED: probable mitochondrial-processing peptidase subunit beta	Brachypodium distachyon	58.442/8.36	5.63/5.71	U R.RLEHPDPR.F U K.SSIQLHLDGSTAVVEDIGR.Q	5	50	-0.181	3	2	M	2.2
Transcription factor
34	gi|429345851	AFZ84606.1	NAC transcription factor, partial	Populus tremula	16.547/12.12	10.08/4.72	U K.IVSLSIPK.R	5	53	-0.751	0	0	C | N	5.19

## Sheet: Table S6
Table S6 Log-transformed values of each DAPs in both of the control and WV-treated groups
a Log-transformed value was calculated by log(2, a/b). a means the expression quantity of each DEP in both of the control and WV-treated groups. b means the average value of all DEPs expression quantity in the control group.
spot	CKa	WVa
1	0.167656	0.83939
2	0.156884	1.18669
3	-0.794515	0.821961
4	-2.91598	-1.11048
5	-3.25096	-1.31808
6	0.253946	2.00685
7	-1.43893	-0.20062
8	-1.93561	-1.27994
9	-1.87119	-3.12543
10	0.218864	-1.62293
11	-2.301	0.578471
12	-3.2026	-1.87119
13	-2.61236	-2.02389
14	-1.07015	0.164587
15	-1.2716	1.00557
16	-1.56065	-2.73311
17	-0.922492	-1.6497
18	0.339454	1.10899
19	-3.301	-1.43893
20	-1.90304	-0.311651
21	0.288196	0.940657
22	0.655927	1.26832
23	2.20436	1.38961
24	0.324404	-0.542977
25	-0.70758	-2.15581
26	2.75696	2.16113
27	0.0872668	-0.565736
28	0.969965	0.347597
29	0.918051	0.243802
30	2.40367	1.71639
31	1.81904	0.955829
32	-2.34407	-1.57084
33	-3.06654	-2.26745
34	-1.65511	0.720058
35	-0.641616	-0.0256461
36	1.2676	1.93616
37	0.945136	1.75057
38	-2.03091	-0.261246
39	-1.00649	0.272599
40	-2.02389	0.329895
41	0.354348	1.17911
42	1.08727	1.69953
43	-2.40661	-0.305253
44	-1.09201	0.546993
45	0.339454	1.23578
46	1.84515	2.47138
47	-1.58627	-0.730255
48	-0.333184	0.470758
49	-2.95551	-0.11607
50	0.494176	-0.269526
51	-0.982474	1.07096
52	-0.833878	-0.127312
53	-1.58627	-0.505824
54	-0.770816	0.276869
55	-1.73885	-0.952172
56	-2.13297	-1.53547
57	1.85804	1.25971
58	0.816104	0.206977
59	1.51361	0.769386
60	0.937064	0.332633
61	-1.12543	-0.498506
62	-0.068343	-0.74461
63	-2.72171	-1.39751
64	-0.738851	0.106589
65	-1.17124	-0.112342
66	-0.196667	-0.843116
67	-1.79153	-1.04151
68	-2.54047	-1.91598
69	0.279709	0.893232
70	-0.776704	0.623879
71	1.32303	1.91987
72	-0.101216	0.644956
73	-0.0238942	1.08483
74	2.08889	2.71744
75	-0.505824	1.87972
76	-1.64431	0.205485
77	-0.286228	0.325779
78	-0.151974	0.46827
79	0.0444928	-0.785582
80	0.78246	-0.228595
81	0.173776	0.767364
82	-0.0221444	0.577318
83	0.89601	1.62946
84	0.184423	0.98831
85	-0.496076	0.928946
86	1.15997	1.80777
87	-0.0169078	-2.92904
88	1.02347	0.217383
89	-0.612363	-1.21055
90	0.56573	1.15766
91	-0.685255	-1.38847
92	1.38434	1.98788
93	0.65702	-0.119808
94	-1.83388	-0.932318
95	-0.129194	0.545814
96	-1.92249	-0.906264
97	0.0293859	0.714821
98	-1.28833	-2.56065
99	-0.773757	0.0243149
100	0.367756	0.953163
101	-1.92904	-1.301
102	0.184423	-0.476775
103	-3.11048	-1.84621
104	-2.24279	-0.331016
105	-2.45301	-1.07377
106	-3.12543	-1.76203
107	0.000411692	0.723191
108	0.408546	1.01241
109	-2.00304	-0.198642
110	1.89647	2.61294
111	1.06932	1.6592
112	-2.61236	-0.568288
113	1.96203	2.59224
114	1.40595	2.24526
115	-0.413479	0.658112
116	-2.45301	-1.23466
117	-2.13297	0.467025
118	-1.58627	-0.843116
119	-3.17124	-0.955507
120	-3.2026	-1.59665
121	-2.15581	-0.148152
122	-2.53049	0.15997
123	-0.738851	-0.108624
124	-3.26745	-2.14815
125	-3.11048	-1.99615
126	-2.59145	-2.00996
127	-1.39751	0.359726
128	-2.58111	-0.175119
129	-3.12543	-1.52552
130	-0.733115	1.24888
131	-0.0291563	0.604755
132	-3.21854	-1.17512
133	0.413727	-0.738851
134	-3.11048	-0.0344377
135	-2.98247	-1.84621
136	-0.58369	-1.22255
137	0.558732	2.14291
138	-1.68803	-2.65511

## Sheet: Table S7
Table S7 DAPs blasted against the TAIR database
Spots in red: unmatched homologous proteins blasted against the TAIR database.
Spot no.	NCBI ID	GenBank	TAIR ID of homologue	TAIR name of homologue	E-value	Identities	Positives	Gaps
51	gi|475594006	EMT22563.1	AT4G35160.1	O-methyltransferase family protein	1e-28	104/353 (29%)	163/353 (46%)	41/353 (11%)
106	gi|166872	AAA32868.1	AT1G02500.2	S-adenosylmethionine synthetase 1	0	392/393 (99%)	393/393 (100%)	0
59	gi|113632107	BAF25788.1	AT1G07750.1	RmlC-like cupins superfamily protein	5e-39	112/347 (32%)	161/347 (46%)	34/347 (9%)
99, 108, 110, 111,112	gi|474311703	EMS61931.1	AT1G07890.8	ascorbate peroxidase 1	e-115	195/250 (78%)	221/250 (88%)	0
100	gi|357112766	XP_003558178.1	AT1G07890.8	ascorbate peroxidase 1	e-116	195/250 (78%)	222/250 (88%)	0
130	gi|256674064	ACV04872.1	AT1G08830.1	copper/zinc superoxide dismutase 1	1e-72	127/152 (83%)	134/152 (88%)	0
89	gi|73912433	BAE20413.1	AT1G11910.2	aspartic proteinase A1	0	354/507 (69%)	416/507 (82%)	6/507 (1%)
102	gi|473965118	EMS51246.1	AT1G16470.2	proteasome subunit PAB1	e-115	214/248 (86%)	223/248 (89%)	13/248 (5%)
95	gi|474022535	EMS52917.1	AT1G18080.1	Transducin/WD40 repeat-like superfamily protein	e-122	208/276 (75%)	235/276 (85%)	15/276 (5%)
119	gi|121129	P15290.1	AT1G18980.1	RmlC-like cupins superfamily protein	8e-57	118/218 (54%)	145/218 (66%)	11/218 (5%)
121	gi|1772597	CAA71050.1	AT1G18980.1	RmlC-like cupins superfamily protein	3e-52	107/199 (53%)	136/199 (68%)	7/199 (3%)
21,22	gi|13925726	AAK49424.1	AT1G21750.1	PDI-like 1-1	e-168	293/506 (57%)	368/506 (72%)	13/506 (2%)
98	gi|2499932	Q43199.1	AT1G27450.4	adenine phosphoribosyl transferase 1	2e-76	136/174 (78%)	159/174 (91%)	0
134	gi|475513870	EMT05655.1	AT1G27970.2	nuclear transport factor 2B	5e-35	72/124 (58%)	86/124 (69%)	2/124 (1%)
87	gi|475547997	EMT10980.1	AT1G30230.2	translation elongation factor EF1B/ribosomal protein S6 family protein	3e-88	163/233 (69%)	192/233 (82%)	5/233 (2%)
92	gi|125580	P26302.1	AT1G32060.1	phosphoribulokinase	0	326/401 (81%)	356/401 (88%)	8/401 (1%)
50	gi|111073715	BAF02546.1	AT1G47128.1	Granulin repeat cysteine protease family protein	0	308/456 (67%)	367/456 (80%)	18/456 (3%)
43	gi|474423530	EMS67619.1	AT1G48030.5	mitochondrial lipoamide dehydrogenase 1	e-165	285/350 (81%)	322/350 (92%)	0
18,19,20	gi|475561503	EMT13787.1	AT1G50480.1	10-formyltetrahydrofolate synthetase	0	543/629 (86%)	593/629 (94%)	0
86	gi|475577109	EMT17715.1	AT1G53240.1	Lactate/malate dehydrogenase family protein	e-132	247/336 (73%)	271/336 (80%)	43/336 (12%)
30,31	gi|56606827	AAW02798.1	AT1G56340.1	calreticulin 1a	0	306/417 (73%)	344/417 (82%)	13/417 (3%)
16,17	gi|591140078	AHL29285.1	AT1G60420.1	DC1 domain-containing protein	0	316/571 (55%)	417/571 (73%)	13/571 (2%)
91	gi|474125336	EMS56223.1	AT1G67280.1	Glyoxalase/Bleomycin resistance protein/Dioxygenase superfamily protein	e-124	213/291 (73%)	246/291 (84%)	10/291 (3%)
44,45	gi|473789790	EMS46317.1	AT1G72330.1	alanine aminotransferase 2	0	369/515 (71%)	423/515 (82%)	37/515 (7%)
113	gi|5923877	AAD56395.1	AT1G75270.1	dehydroascorbate reductase 2	9e-84	152/210 (72%)	174/210 (82%)	2/210 (0%)
64	gi|510946893	AGN53432.1	AT1G76680.1	12-oxophytodienoate reductase 1	e-150	253/362 (69%)	296/362 (81%)	1/362 (0%)
67,68,69	gi|475501750	EMT04351.1	AT1G76680.1	12-oxophytodienoate reductase 1	e-149	249/362 (68%)	297/362 (82%)	1/362 (0%)
55	gi|119388725	ABL74259.1	AT1G77120.1	alcohol dehydrogenase 1	0	308/377 (81%)	345/377 (91%)	0
56	gi|119388723	ABL74258.1	AT1G77120.1	alcohol dehydrogenase 1	0	310/377 (82%)	345/377 (91%)	0
114	gi|20067415	CAC94001.1	AT1G78380.1	glutathione S-transferase TAU 19	1e-67	119/219 (54%)	158/219 (72%)	3/219 (1%)
77	gi|32400859	AAP80661.1	AT2G01140.1	Aldolase superfamily protein	4e-90	166/210 (79%)	182/210 (86%)	2/210 (0%)
76, 116	gi|15226197	NP_178230.1	AT2G01210.1	Leucine-rich repeat protein kinase family protein	0	716/716 (100%)	716/716 (100%)	0
93	gi|474404152	EMS66302.1	AT2G05990.2	NAD(P)-binding Rossmann-fold superfamily protein	e-149	283/398 (71%)	319/398 (80%)	29/398 (7%)
125	gi|37959586	AAP42906.1	AT2G07732.1	Ribulose bisphosphate carboxylase large chain%2C catalytic domain-containing protein	3e-48	90/100 (90%)	93/100 (93%)	0
34	gi|429345851	AFZ84606.1	AT2G17040.1	NAC domain containing protein 36	9e-65	108/139 (77%)	130/139 (93%)	1/139 (0%)
49	gi|474074307	EMS54484.1	AT2G18150.1	Peroxidase superfamily protein	1e-59	132/302 (43%)	182/302 (60%)	10/302 (3%)
61	gi|474416303	EMS67204.1	AT2G20420.1	ATP citrate lyase (ACL) family protein	0	354/418 (84%)	390/418 (93%)	0
120, 123, 124	gi|40363759	BAD06324.1	AT2G21060.1	glycine-rich protein 2B	2e-62	116/205 (56%)	139/205 (67%)	27/205 (13%)
137	gi|162414848	ABX89061.1	AT2G26040.1	PYR1-like 2	0.0002	19/47 (40%)	26/47 (55%)	0
138	gi|76160941	ABA40434.1	AT2G27710.3	60S acidic ribosomal protein family	3e-041	86/116 (74%)	98/116 (84%)	2/116 (1%)
131	gi|134102	P08823.1	AT2G28000.1	chaperonin-60alpha	0	452/538 (84%)	498/538 (92%)	0
75	gi|474214699	EMS59004.1	AT2G29570.1	proliferating cell nuclear antigen 2	e-112	197/223 (88%)	213/223 (95%)	0
70	gi|475598488	EMT23952.1	AT2G34430.1	light-harvesting chlorophyll-protein complex II subunit B1	e-125	221/261 (84%)	233/261 (89%)	6/261 (2%)
72, 73, 74	gi|474210338	EMS58841.1	AT2G36460.1	Aldolase superfamily protein	e-170	299/358 (83%)	320/358 (89%)	0
37	gi|461744056	AGH20061.1	AT2G36530.1	Enolase	0	393/444 (88%)	416/444 (93%)	1/444 (0%)
12, 13	gi|357150254	XP_003575396.1	AT2G37040.1	PHE ammonia lyase 1	0	503/706 (71%)	588/706 (83%)	13/706 (1%)
107	gi|122194124	Q1W374.1	AT2G45790.1	phosphomannomutase	e-116	195/245 (79%)	226/245 (92%)	0
135	gi|357113428	XP_003558505.1	AT3G02090.1	Insulinase (Peptidase family M16) protein	e-168	287/386 (74%)	341/386 (88%)	0
48	gi|474156904	EMS57148.1	AT3G02360.2	6-phosphogluconate dehydrogenase family protein	4e-94	169/212 (79%)	192/212 (90%)	5/212 (2%)
33	gi|474307163	EMS61794.1	AT3G02540.3	Rad23 UV excision repair protein family	e-127	257/448 (57%)	307/448 (68%)	56/448 (12%)
32	gi|475608667	EMT27109.1	AT3G02540.3	Rad23 UV excision repair protein family	e-127	258/448 (57%)	Positives = 307/448 (68%)	57/448 (12%)
83, 84, 85	gi|148508784	ABQ81648.1	AT3G04120.1	glyceraldehyde-3-phosphate dehydrogenase C subunit 1	0	291/331 (87%)	311/331 (93%)	0
90	gi|937907719	BAS82639.1	AT3G04770.1	40s ribosomal protein SA B	9e-32	62/77 (80%)	72/77 (93%)	0
26	gi|110591226	2DGA_A	a	Phosphoglycerate mutase%2C 2%2C3-bisphosphoglycerate-independent	0	465/571 (81%)	516/571 (90%)	18/571 (3%)
27, 28	gi|475612558	EMT28450.1	AT3G08590.2	Phosphoglycerate mutase%2C 2%2C3-bisphosphoglycerate-independent	0	465/571 (81%)	516/571 (90%)	18/571 (3%)
14	gi|2827002	AAB99745.1	AT3G12580.1	heat shock protein 70	0	600/647 (92%)	626/647 (96%)	1/647 (0%)
118	gi|146285306	ABQ18237.1	AT3G16640.1	translationally controlled tumor protein	8e-70	122/168 (72%)	142/168 (84%)
53, 54	gi|115589746	ABJ15732.1	AT3G17390.1	S-adenosylmethionine synthetase family protein	e-153	259/288 (89%)	274/288 (95%)	1/288 (0%)
57, 58	gi|71361900	AAZ30057.1	AT3G17820.1	glutamine synthetase 1.3	0	309/353 (87%)	337/353 (95%)	0
47	gi|473942843	EMS50440.1	AT3G52880.1	monodehydroascorbate reductase 1	0	319/433 (73%)	378/433 (87%)	0
97	gi|475389799	EMT00697.1	AT3G55620.1	Translation initiation factor IF6	e-125	215/241 (89%)	233/241 (96%)	0
11	gi|474352176	EMS63024.1	AT3G60750.1	Transketolase	0	534/627 (85%)	573/627 (91%)	0
81, 82	gi|295917894	ADG60234.1	AT3G61440.1	cysteine synthase C1	e-144	254/345 (73%)	293/345 (84%)	2/345 (0%)
103	gi|23504741	CAD29476.1	AT3G62760.1	Glutathione S-transferase family protein	1e-53	104/208 (50%)	144/208 (69%)	3/208 (1%)
109	gi|28192421	AAL71854.1	AT3G62760.1	Glutathione S-transferase family protein	1e-53	104/208 (50%)	144/208 (69%)	3/208 (1%)
52	gi|474105890	EMS55466.1	AT4G01850.2	S-adenosylmethionine synthetase 2	0	356/392 (90%)	375/392 (95%)	1/392 (0%)
129, 132	gi|474369382	EMS63724.1	AT4G09320.1	nucleoside diphosphate kinase	7e-69	123/147 (83%)	134/147 (91%)	0
115	gi|20257409	AAM15877.1	AT4G11650.1	osmotin 34	6e-68	119/225 (52%)	145/225 (64%)	2/225 (0%)
3, 4, 5	gi|474023061	EMS52969.1	AT4G15530.6	pyruvate orthophosphate dikinase	0	494/621 (79%)	554/621 (89%)	3/621 (0%)
8	gi|254211611	ACT65562.1	AT4G24280.1	chloroplast heat shock protein 70-1	0	553/625 (88%)	594/625 (95%)	7/625 (1%)
128	gi|32400826	AAP80645.1	AT4G31870.1	glutathione peroxidase 7	3e-46	86/117 (73%)	97/117 (82%)	1/117 (0%)
63	gi|474346949	EMS62894.1	AT4G35160.1	O-methyltransferase family protein	3e-038	110/361 (30%)	177/361 (49%)	37/361 (10%)
6， 7	gi|473765331	EMS45933.1	AT4G35830.1	aconitase 1	0	685/910 (75%)	758/910 (83%)	79/910 (8%)
36	gi|125744990	ABN54974.1	AT4G38510.5	ATPase%2C V1 complex%2C subunit B protein	0	464/488 (95%)	470/488 (96%)	1/488 (0%)
136	gi|475522294	EMT06730.1	AT4G39260.2	cold%2C circadian rhythm%2C and RNA binding 1	9e-43	81/107 (75%)	93/107 (86%)	2/107 (1%)
15	gi|56554972	AAV98051.1	AT5G02500.1	heat shock cognate protein 70-1	0	603/653 (92%)	622/653 (95%)	6/653 (0%)
1, 2	gi|473821746	EMS47029.1	AT5G03340.1	ATPase%2C AAA-type%2C CDC48 protein	0	736/809 (90%)	774/809 (95%)	3/809 (0%)
78, 94	gi|732970	CAA59484.1	AT5G05340.1	Peroxidase superfamily protein	e-104	189/324 (58%)	233/324 (71%)	9/324 (2%)
96	gi|475560176	EMT13502.1	AT5G05340.1	Peroxidase superfamily protein	e-100	179/296 (60%)	222/296 (75%)	0
35	gi|525291	CAA52636.1	AT5G08690.1	ATP synthase alpha/beta family protein	0	454/559 (81%)	497/559 (88%)	10/559 (1%)
79, 80	gi|475516141	EMT05932.1	AT5G10770.1	Eukaryotic aspartyl protease family protein	1e-064	167/500 (33%)	251/500 (50%)	42/500 (8%)
41	gi|473741663	EMS45401.1	AT5G15490.1	UDP-glucose 6-dehydrogenase family protein	0	376/480 (78%)	427/480 (88%)	19/480 (3%)
42	gi|475592099	EMT21987.1	AT5G15490.1	UDP-glucose 6-dehydrogenase family protein	0	415/461 (90%)	438/461 (95%)	0
62, 66	gi|4158232	CAA77237.1	AT5G15650.1	reversibly glycosylated polypeptide 2	0	316/364 (86%)	334/364 (91%)	8/364 (2%)
60	gi|40317416	AAR84347.1	AT5G16570.1	glutamine synthetase 1%3B4	0	300/353 (84%)	329/353 (93%)	0
46	gi|6136111	Q43772.1	AT5G17310.2	UDP-glucose pyrophosphorylase 2	0	388/469 (82%)	425/469 (90%)	0
88	gi|473753874	EMS45650.1	AT5G19510.1	Translation elongation factor EF1B/ribosomal protein S6 family protein	2e-080	152/224 (67%)	175/224 (78%)	22/224 (9%)
133	gi|473981043	EMS51577.1	AT5G27700.1	Ribosomal protein S21e	8e-033	61/81 (75%)	71/81 (87%)	0
9, 10	gi|474200923	EMS58484.1	AT5G28540.1	heat shock protein 70 (Hsp 70) family protein	0	588/661 (88%)	623/661 (94%)	0
117	gi|475549225	EMT11221.1	AT5G40770.1	prohibitin 3	2e-89	167/213 (78%)	195/213 (91%)	2/213 (0%)
71	gi|37928995	AAP70009.1	AT5G43330.1	Lactate/malate dehydrogenase family protein	e-116	209/227 (92%)	218/227 (96%)	0
23, 24	gi|474323734	EMS62371.1	AT5G44640.1	beta glucosidase 13	e-119	218/474 (45%)	292/474 (61%)	33/474 (6%)
25	gi|122194827	Q1XH04.1	AT5G44640.1	beta glucosidase 13	e-131	234/480 (48%)	311/480 (64%)	9/480 (1%)
122	gi|474374794	EMS64109.1	AT5G54500.2	flavodoxin-like quinone reductase 1	2e-21	49/81 (60%)	59/81 (72%)	11/81 (13%)
39, 40	gi|57635161	AAW52722.1	AT5G64120.1	Peroxidase superfamily protein	3e-61	138/337 (40%)	190/337 (56%)	23/337 (6%)
127	gi|7688413	CAB89735.1	ATCG00480.1	ATP synthase subunit beta	0	447/487 (91%)	459/487 (94%)	0
38	gi|81176509	YP_398393.1	ATMG01190.1	ATP synthase subunit 1	0	464/506 (91%)	482/506 (95%)	2/506 (0%)
126	gi|473935893	EMS50122.1
29	gi|18076790	CAC85913.1
101	gi|11124572	CAC14917.1
104	gi|11124572	CAC14917.1
105	gi|11124572	CAC14917.1
65	gi|357134081	XP_003568647.1

## Sheet: Table S8
Table S8 Biological pathways generated for wheat roots
GO-ID	description	p-val	corr p-val	Proteins listed by gene name
10038	response to metal ion	1.0585e-28	4.6363e-26	AT5G17310|AT5G15650|AT3G60750|AT2G36530|AT1G18080|AT1G02500|AT1G50480|AT1G77120|AT3G17820|AT3G04120|AT1G56340|AT1G07890|AT3G52880|AT1G30230|AT4G24280|AT4G09320|AT3G16640|AT1G48030|AT1G27450|AT3G12580|AT1G16470|AT1G76680|AT1G78380|AT1G21750|AT1G08830|AT5G02500
10035	response to inorganic substance	9.3676e-28	2.0515e-25	AT5G17310|AT5G40770|AT5G15650|AT3G60750|AT2G36530|AT1G18080|AT1G02500|AT1G50480|AT1G77120|AT3G17820|AT3G04120|AT1G56340|AT1G07890|AT3G52880|AT1G30230|AT4G24280|AT4G09320|AT3G16640|AT1G48030|AT1G27450|AT3G12580|AT1G16470|AT1G76680|AT1G78380|AT1G21750|AT1G08830|AT5G02500
46686	response to cadmium ion	2.2405e-26	3.2712e-24	AT3G04120|AT1G56340|AT1G07890|AT5G17310|AT3G52880|AT5G15650|AT1G30230|AT3G60750|AT4G24280|AT4G09320|AT2G36530|AT1G18080|AT1G02500|AT3G16640|AT1G48030|AT1G50480|AT1G27450|AT3G12580|AT1G76680|AT1G77120|AT3G17820|AT1G78380|AT5G02500
50896	response to stimulus	1.695e-22	1.856e-20	AT1G32060|AT5G19510|AT5G17310|AT5G40770|AT3G17390|AT5G15650|AT3G60750|AT5G64120|AT2G37040|AT2G36530|AT2G17040|AT1G18080|AT1G02500|AT2G18150|AT4G11650|AT1G50480|AT5G28540|AT3G61440|AT2G01140|AT1G77120|AT3G17820|AT3G04120|AT2G29570|AT1G60420|AT1G56340|AT1G07890|AT3G52880|AT1G30230|AT5G54500|AT1G11910|AT4G24280|AT3G02540|AT4G09320|AT3G16640|AT1G48030|AT1G27450|AT3G12580|AT1G16470|AT1G53240|AT1G47128…
6950	response to stress	3.3494e-21	2.9341e-19	AT1G32060|AT5G19510|AT5G17310|AT5G40770|AT3G17390|AT5G15650|AT3G60750|AT5G64120|AT2G37040|AT2G36530|AT1G02500|AT2G18150|AT4G11650|AT5G28540|AT3G61440|AT2G01140|AT1G77120|AT3G04120|AT2G29570|AT1G56340|AT1G07890|AT3G52880|AT1G11910|AT4G24280|AT3G02540|AT4G09320|AT3G16640|AT3G12580|AT1G53240|AT1G47128|AT1G76680|AT4G35830|AT1G78380|AT2G45790|AT1G21750|AT1G08830|AT5G02500
42221	response to chemical stimulus	3.0602e-20	2.2339e-18	AT5G17310|AT5G40770|AT5G15650|AT3G60750|AT2G37040|AT2G36530|AT2G17040|AT1G18080|AT1G02500|AT2G18150|AT1G50480|AT3G61440|AT2G01140|AT1G77120|AT3G17820|AT3G04120|AT1G60420|AT1G56340|AT1G07890|AT3G52880|AT1G30230|AT5G54500|AT4G24280|AT4G09320|AT3G16640|AT1G48030|AT1G27450|AT3G12580|AT1G16470|AT1G47128|AT1G76680|AT1G78380|AT1G21750|AT1G08830|AT5G02500
9628	response to abiotic stimulus	1.4173e-16	8.8682e-15	AT1G32060|AT5G17310|AT5G40770|AT3G17390|AT5G15650|AT3G60750|AT2G36530|AT1G02500|AT4G11650|AT5G28540|AT1G77120|AT3G04120|AT1G56340|AT1G07890|AT1G11910|AT4G24280|AT4G09320|AT1G48030|AT3G12580|AT1G53240|AT1G47128|AT4G35830|AT1G78380|AT2G45790|AT1G21750|AT1G08830|AT5G02500
9651	response to salt stress	1.828e-15	1.0008e-13	AT3G04120|AT1G56340|AT1G07890|AT5G17310|AT5G40770|AT5G15650|AT3G60750|AT1G11910|AT4G09320|AT2G36530|AT1G02500|AT4G11650|AT4G35830|AT1G77120|AT2G45790|AT1G21750|AT1G08830
6970	response to osmotic stress	6.2795e-15	3.056e-13	AT3G04120|AT1G56340|AT1G07890|AT5G17310|AT5G40770|AT5G15650|AT3G60750|AT1G11910|AT4G09320|AT2G36530|AT1G02500|AT4G11650|AT4G35830|AT1G77120|AT2G45790|AT1G21750|AT1G08830
8152	metabolic process	2.9868e-11	1.3082e-09	AT2G34430|AT3G55620|AT4G01850|AT3G17390|AT5G64120|AT1G02500|AT4G15530|AT5G08690|AT2G20420|AT1G72330|AT5G28540|AT2G01140|AT3G17820|AT3G04120|AT3G52880|AT5G44640|AT2G36460|AT1G11910|AT3G02540|AT1G27450|AT3G12580|AT3G62760|AT4G35830|AT2G05990|AT1G08830|AT1G32060|AT3G04770|AT5G15490|AT5G17310|AT2G37040|AT1G50480|AT3G61440|AT1G77120|AT4G38510|AT2G28000|AT2G29570|AT5G27700|AT1G07890|AT5G16570|AT5G43330…
6979	response to oxidative stress	7.7953e-09	3.1039e-07	AT3G04120|AT2G18150|AT1G56340|AT1G07890|AT3G52880|AT3G12580|AT2G01140|AT2G37040|AT1G78380|AT1G08830
44281	small molecule metabolic process	7.4555e-08	2.5595e-06	AT3G04120|AT5G43330|AT4G01850|AT3G17390|AT2G36460|AT2G37040|AT1G02500|AT5G08690|AT1G50480|AT3G61440|AT1G27450|AT2G01140|AT1G76680|AT4G35830|AT3G17820|AT2G05990|AT2G45790|AT4G38510
44237	cellular metabolic process	7.5968e-08	2.5595e-06	AT3G04770|AT2G34430|AT3G55620|AT4G01850|AT3G17390|AT2G37040|AT1G02500|AT4G15530|AT5G08690|AT1G50480|AT5G28540|AT3G61440|AT2G01140|AT1G77120|AT3G17820|AT4G38510|AT2G28000|AT3G04120|AT2G29570|AT5G27700|AT1G07890|AT5G43330|AT3G52880|AT2G36460|AT4G24280|AT3G02540|AT2G01210|AT1G27450|AT3G12580|AT3G62760|AT1G16470|AT1G75270|AT1G76680|AT4G35830|AT2G05990|AT1G78380|AT2G45790|AT1G08830|AT5G02500
6556	S-adenosylmethionine biosynthetic process	1.3423e-07	4.1996e-06	AT1G02500|AT4G01850|AT3G17390
55086	nucleobase, nucleoside and nucleotide metabolic process	1.4407e-07	4.2069e-06	AT1G02500|AT5G08690|AT4G01850|AT1G27450|AT3G17390|AT2G01140|AT2G36460|AT4G38510
9266	response to temperature stimulus	2.6017e-07	7.1221e-06	AT1G32060|AT3G04120|AT1G07890|AT5G28540|AT3G12580|AT3G17390|AT1G53240|AT4G24280|AT2G36530|AT5G02500
46500	S-adenosylmethionine metabolic process	3.3479e-07	8.6259e-06	AT1G02500|AT4G01850|AT3G17390
19752	carboxylic acid metabolic process	7.488e-07	1.6156e-05	AT3G04120|AT1G02500|AT1G50480|AT5G43330|AT4G01850|AT3G61440|AT3G17390|AT1G76680|AT4G35830|AT3G17820|AT2G05990|AT2G45790
43436	oxoacid metabolic process	7.488e-07	1.6156e-05	AT3G04120|AT1G02500|AT1G50480|AT5G43330|AT4G01850|AT3G61440|AT3G17390|AT1G76680|AT4G35830|AT3G17820|AT2G05990|AT2G45790
6082	organic acid metabolic process	7.6159e-07	1.6156e-05	AT3G04120|AT1G02500|AT1G50480|AT5G43330|AT4G01850|AT3G61440|AT3G17390|AT1G76680|AT4G35830|AT3G17820|AT2G05990|AT2G45790
44283	small molecule biosynthetic process	7.7458e-07	1.6156e-05	AT3G04120|AT1G02500|AT5G08690|AT4G01850|AT3G61440|AT1G27450|AT3G17390|AT2G37040|AT3G17820|AT2G05990|AT2G45790|AT4G38510
42180	cellular ketone metabolic process	8.8581e-07	1.7636e-05	AT3G04120|AT1G02500|AT1G50480|AT5G43330|AT4G01850|AT3G61440|AT3G17390|AT1G76680|AT4G35830|AT3G17820|AT2G05990|AT2G45790
9987	cellular process	1.7877e-06	3.4045e-05	AT3G04770|AT2G34430|AT3G55620|AT4G01850|AT5G40770|AT3G17390|AT2G37040|AT1G02500|AT4G15530|AT5G08690|AT1G50480|AT5G28540|AT3G61440|AT2G01140|AT1G77120|AT3G17820|AT4G38510|AT2G28000|AT3G04120|AT2G29570|AT5G27700|AT1G60420|AT1G07890|AT5G43330|AT3G52880|AT2G36460|AT4G24280|AT3G02540|AT1G27970|AT3G16640|AT2G01210|AT1G27450|AT3G12580|AT3G62760|AT1G16470|AT1G75270|AT1G76680|AT4G35830|AT2G05990|AT1G78380…
302	response to reactive oxygen species	2.144e-06	3.9128e-05	AT3G04120|AT1G07890|AT3G52880|AT3G12580|AT1G08830
97	sulfur amino acid biosynthetic process	4.546e-06	7.9646e-05	AT1G02500|AT4G01850|AT3G61440|AT3G17390
9056	catabolic process	9.4219e-06	0.00015827	AT3G04120|AT1G07890|AT5G43330|AT5G28540|AT3G52880|AT3G62760|AT1G16470|AT2G01140|AT2G36460|AT3G02540|AT1G78380
42542	response to hydrogen peroxide	9.7567e-06	0.00015827	AT3G04120|AT1G07890|AT3G52880|AT3G12580
19318	hexose metabolic process	1.2211e-05	0.00019101	AT3G04120|AT5G43330|AT2G01140|AT2G36460|AT2G45790
34614	cellular response to reactive oxygen species	1.4879e-05	0.00022472	AT1G07890|AT3G52880|AT1G08830
34599	cellular response to oxidative stress	2.2132e-05	0.00032312	AT1G07890|AT3G52880|AT1G08830
46128	purine ribonucleoside metabolic process	2.6496e-05	0.00036266	AT1G02500|AT4G01850|AT3G17390
42278	purine nucleoside metabolic process	2.6496e-05	0.00036266	AT1G02500|AT4G01850|AT3G17390
44271	cellular nitrogen compound biosynthetic process	3.2518e-05	0.0004316	AT1G02500|AT5G08690|AT4G01850|AT3G61440|AT1G27450|AT3G17390|AT3G17820|AT4G38510
96	sulfur amino acid metabolic process	3.9194e-05	0.00049466	AT1G02500|AT4G01850|AT3G61440|AT3G17390
5996	monosaccharide metabolic process	3.9528e-05	0.00049466	AT3G04120|AT5G43330|AT2G01140|AT2G36460|AT2G45790
6091	generation of precursor metabolites and energy	4.8451e-05	0.00058949	AT2G34430|AT3G04120|AT5G08690|AT5G43330|AT1G77120|AT4G38510
6007	glucose catabolic process	5.1027e-05	0.00060405	AT3G04120|AT5G43330|AT2G01140|AT2G36460
46365	monosaccharide catabolic process	5.4352e-05	0.00061042	AT3G04120|AT5G43330|AT2G01140|AT2G36460
19320	hexose catabolic process	5.4352e-05	0.00061042	AT3G04120|AT5G43330|AT2G01140|AT2G36460
6006	glucose metabolic process	6.1473e-05	0.00067313	AT3G04120|AT5G43330|AT2G01140|AT2G36460
46394	carboxylic acid biosynthetic process	6.5479e-05	0.00068285	AT1G02500|AT4G01850|AT3G61440|AT3G17390|AT3G17820|AT2G05990|AT2G45790
16053	organic acid biosynthetic process	6.5479e-05	0.00068285	AT1G02500|AT4G01850|AT3G61440|AT3G17390|AT3G17820|AT2G05990|AT2G45790
9408	response to heat	7.0609e-05	0.00071923	AT3G04120|AT1G07890|AT5G28540|AT3G12580|AT5G02500
46164	alcohol catabolic process	7.3399e-05	0.00073065	AT3G04120|AT5G43330|AT2G01140|AT2G36460
8652	cellular amino acid biosynthetic process	0.00010339	0.00098931	AT1G02500|AT4G01850|AT3G61440|AT3G17390|AT3G17820
9119	ribonucleoside metabolic process	0.0001039	0.00098931	AT1G02500|AT4G01850|AT3G17390
6800	oxygen and reactive oxygen species metabolic process	0.00011562	0.0010774	AT1G07890|AT3G52880|AT1G08830
9409	response to cold	0.00013907	0.0012431	AT1G32060|AT3G17390|AT1G53240|AT4G24280|AT2G36530|AT5G02500
9617	response to bacterium	0.00013907	0.0012431	AT1G32060|AT3G16640|AT4G11650|AT5G19510|AT3G12580|AT1G08830
42744	hydrogen peroxide catabolic process	0.00015715	0.0013766	AT1G07890|AT3G52880
9309	amine biosynthetic process	0.00017566	0.0015086	AT1G02500|AT4G01850|AT3G61440|AT3G17390|AT3G17820
44272	sulfur compound biosynthetic process	0.00018308	0.0015421	AT1G02500|AT4G01850|AT3G61440|AT3G17390
33554	cellular response to stress	0.00018814	0.0015548	AT2G29570|AT1G07890|AT3G52880|AT3G02540|AT1G78380|AT1G21750|AT1G08830
70301	cellular response to hydrogen peroxide	0.00021954	0.0017807	AT1G07890|AT3G52880
9116	nucleoside metabolic process	0.00030464	0.0024261	AT1G02500|AT4G01850|AT3G17390
51707	response to other organism	0.00032599	0.0025497	AT1G32060|AT3G16640|AT4G11650|AT5G19510|AT3G12580|AT5G64120|AT1G08830|AT5G02500
6457	protein folding	0.00034523	0.0026528	AT5G28540|AT3G12580|AT4G24280|AT2G28000|AT5G02500
44275	cellular carbohydrate catabolic process	0.00035222	0.0026598	AT3G04120|AT5G43330|AT2G01140|AT2G36460
42126	nitrate metabolic process	0.00037476	0.0026909	AT5G16570|AT3G17820
42128	nitrate assimilation	0.00037476	0.0026909	AT5G16570|AT3G17820
42743	hydrogen peroxide metabolic process	0.00037476	0.0026909	AT1G07890|AT3G52880
6725	cellular aromatic compound metabolic process	0.00041946	0.0028947	AT1G02500|AT1G50480|AT4G01850|AT1G27450|AT3G17390|AT2G37040
51704	multi-organism process	0.00042604	0.0028947	AT1G32060|AT3G16640|AT4G11650|AT1G60420|AT5G19510|AT3G12580|AT5G64120|AT1G08830|AT5G02500
9607	response to biotic stimulus	0.00042769	0.0028947	AT1G32060|AT3G16640|AT4G11650|AT5G19510|AT3G12580|AT5G64120|AT1G08830|AT5G02500
42742	defense response to bacterium	0.00042958	0.0028947	AT1G32060|AT3G16640|AT4G11650|AT5G19510|AT1G08830
16052	carbohydrate catabolic process	0.00048551	0.003222	AT3G04120|AT5G43330|AT2G01140|AT2G36460
6066	alcohol metabolic process	0.00050528	0.0033032	AT3G04120|AT5G43330|AT2G01140|AT2G36460|AT2G45790
44238	primary metabolic process	0.00054862	0.0035338	AT3G04770|AT3G55620|AT4G01850|AT3G17390|AT2G37040|AT1G02500|AT5G08690|AT5G28540|AT3G61440|AT2G01140|AT3G17820|AT4G38510|AT2G28000|AT3G04120|AT2G29570|AT5G27700|AT5G43330|AT5G44640|AT2G36460|AT1G11910|AT4G24280|AT3G02540|AT2G01210|AT1G27450|AT3G12580|AT1G16470|AT1G75270|AT1G76680|AT3G02090|AT2G05990|AT2G45790|AT5G02500
9058	biosynthetic process	0.00056879	0.0036106	AT1G32060|AT3G04770|AT3G55620|AT3G04120|AT2G29570|AT5G27700|AT4G01850|AT3G17390|AT2G37040|AT1G02500|AT5G08690|AT1G50480|AT1G72330|AT3G61440|AT1G27450|AT3G17820|AT2G05990|AT2G45790|AT4G38510
43161	proteasomal ubiquitin-dependent protein catabolic process	0.00080513	0.0050378	AT5G28540|AT3G02540
19319	hexose biosynthetic process	0.0010792	0.0066579	AT3G04120|AT2G45790
10498	proteasomal protein catabolic process	0.0012308	0.0073849	AT5G28540|AT3G02540
46364	monosaccharide biosynthetic process	0.0012308	0.0073849	AT3G04120|AT2G45790
6753	nucleoside phosphate metabolic process	0.0013174	0.0076935	AT5G08690|AT2G01140|AT2G36460|AT4G38510
9117	nucleotide metabolic process	0.0013174	0.0076935	AT5G08690|AT2G01140|AT2G36460|AT4G38510
6807	nitrogen compound metabolic process	0.0014163	0.0081623	AT2G29570|AT5G16570|AT4G01850|AT3G17390|AT2G36460|AT3G02540|AT1G02500|AT5G08690|AT3G61440|AT1G27450|AT2G01140|AT3G17820|AT4G38510
44248	cellular catabolic process	0.0014376	0.0081775	AT1G07890|AT5G28540|AT3G52880|AT3G62760|AT1G16470|AT3G02540|AT1G78380
44249	cellular biosynthetic process	0.0019591	0.011001	AT3G04770|AT3G55620|AT3G04120|AT2G29570|AT5G27700|AT4G01850|AT3G17390|AT2G37040|AT1G02500|AT5G08690|AT1G50480|AT3G61440|AT1G27450|AT3G17820|AT2G05990|AT2G45790|AT4G38510
44282	small molecule catabolic process	0.0020223	0.011212	AT3G04120|AT5G43330|AT2G01140|AT2G36460
6790	sulfur metabolic process	0.0021608	0.011831	AT1G02500|AT4G01850|AT3G61440|AT3G17390
6098	pentose-phosphate shunt	0.0023394	0.01265	AT2G01140|AT2G36460
42398	cellular amino acid derivative biosynthetic process	0.0024061	0.012852	AT1G02500|AT4G01850|AT3G17390|AT2G37040
6740	NADPH regeneration	0.0025568	0.013493	AT2G01140|AT2G36460
34641	cellular nitrogen compound metabolic process	0.0030089	0.015631	AT1G02500|AT2G29570|AT5G08690|AT4G01850|AT3G61440|AT1G27450|AT3G17390|AT2G01140|AT2G36460|AT3G17820|AT3G02540|AT4G38510
6520	cellular amino acid metabolic process	0.0030333	0.015631	AT1G02500|AT4G01850|AT3G61440|AT3G17390|AT3G17820
6139	nucleobase, nucleoside, nucleotide and nucleic acid metabolic process	0.0030889	0.015732	AT1G02500|AT2G29570|AT5G08690|AT4G01850|AT1G27450|AT3G17390|AT2G01140|AT2G36460|AT3G02540|AT4G38510
6739	NADP metabolic process	0.0032637	0.016107	AT2G01140|AT2G36460
71731	response to nitric oxide	0.003273	0.016107	AT5G40770
19307	mannose biosynthetic process	0.003273	0.016107	AT2G45790
10043	response to zinc ion	0.0043316	0.02105	AT1G16470|AT1G21750
44106	cellular amine metabolic process	0.0043733	0.02105	AT1G02500|AT4G01850|AT3G61440|AT3G17390|AT3G17820
46165	alcohol biosynthetic process	0.0046205	0.021998	AT3G04120|AT2G45790
6952	defense response	0.0047902	0.02256	AT1G32060|AT3G16640|AT4G11650|AT5G19510|AT5G64120|AT2G37040|AT1G08830
46496	nicotinamide nucleotide metabolic process	0.0049182	0.022917	AT2G01140|AT2G36460
6519	cellular amino acid and derivative metabolic process	0.0050066	0.023083	AT1G02500|AT4G01850|AT3G61440|AT3G17390|AT2G37040|AT3G17820
15985	energy coupled proton transport, down electrochemical gradient	0.0052244	0.023591	AT5G08690|AT4G38510
15986	ATP synthesis coupled proton transport	0.0052244	0.023591	AT5G08690|AT4G38510
34404	nucleobase, nucleoside and nucleotide biosynthetic process	0.00594	0.02628	AT5G08690|AT1G27450|AT4G38510
34654	nucleobase, nucleoside, nucleotide and nucleic acid biosynthetic process	0.00594	0.02628	AT5G08690|AT1G27450|AT4G38510
19362	pyridine nucleotide metabolic process	0.0061944	0.026752	AT2G01140|AT2G36460
19499	cyanide metabolic process	0.0065353	0.026752	AT3G61440
51409	response to nitrosative stress	0.0065353	0.026752	AT3G61440
51410	detoxification of nitrogen compound	0.0065353	0.026752	AT3G61440
42276	error-prone translesion synthesis	0.0065353	0.026752	AT2G29570
19985	translesion synthesis	0.0065353	0.026752	AT2G29570
9769	photosynthesis, light harvesting in photosystem II	0.0065353	0.026752	AT2G34430
30433	ER-associated protein catabolic process	0.0065353	0.026752	AT5G28540
6575	cellular amino acid derivative metabolic process	0.0069846	0.028086	AT1G02500|AT4G01850|AT3G17390|AT2G37040
9308	amine metabolic process	0.0069895	0.028086	AT1G02500|AT4G01850|AT3G61440|AT3G17390|AT3G17820
7275	multicellular organismal development	0.00716	0.02851	AT2G17040|AT3G55620|AT3G04120|AT3G16640|AT1G60420|AT1G07890|AT5G28540|AT5G17310|AT5G40770|AT1G76680|AT1G21750|AT2G28000
34220	ion transmembrane transport	0.0076049	0.029477	AT5G08690|AT4G38510
6733	oxidoreduction coenzyme metabolic process	0.0076049	0.029477	AT2G01140|AT2G36460
6096	glycolysis	0.0076049	0.029477	AT3G04120|AT5G43330
15992	proton transport	0.0083593	0.031838	AT5G08690|AT4G38510
6818	hydrogen transport	0.0083593	0.031838	AT5G08690|AT4G38510
9615	response to virus	0.0087487	0.032752	AT3G12580|AT5G02500
6555	methionine metabolic process	0.0087487	0.032752	AT1G02500|AT3G17390
8361	regulation of cell size	0.0096771	0.034365	AT2G17040|AT3G16640|AT1G60420|AT5G40770
51716	cellular response to stimulus	0.0097596	0.034365	AT2G29570|AT1G07890|AT3G52880|AT3G02540|AT1G78380|AT1G21750|AT1G08830
48281	inflorescence morphogenesis	0.0097872	0.034365	AT2G17040
6542	glutamine biosynthetic process	0.0097872	0.034365	AT3G17820
6013	mannose metabolic process	0.0097872	0.034365	AT2G45790
6101	citrate metabolic process	0.0097872	0.034365	AT4G35830
32535	regulation of cellular component size	0.0098075	0.034365	AT2G17040|AT3G16640|AT1G60420|AT5G40770
90066	regulation of anatomical structure size	0.0098075	0.034365	AT2G17040|AT3G16640|AT1G60420|AT5G40770
9404	toxin metabolic process	0.0099645	0.034366	AT3G62760|AT1G78380
9407	toxin catabolic process	0.0099645	0.034366	AT3G62760|AT1G78380
32501	multicellular organismal process	0.010122	0.034637	AT2G17040|AT3G55620|AT3G04120|AT3G16640|AT1G60420|AT1G07890|AT5G28540|AT5G17310|AT5G40770|AT1G76680|AT1G21750|AT2G28000
6732	coenzyme metabolic process	0.01031	0.035006	AT1G50480|AT2G01140|AT2G36460
6094	gluconeogenesis	0.013029	0.043896	AT3G04120
44262	cellular carbohydrate metabolic process	0.013143	0.043942	AT3G04120|AT5G43330|AT2G01140|AT2G36460|AT2G45790
6119	oxidative phosphorylation	0.013547	0.044953	AT5G08690|AT4G38510
48527	lateral root development	0.014518	0.047726	AT3G16640|AT5G40770
32502	developmental process	0.014601	0.047726	AT2G17040|AT3G55620|AT3G04120|AT3G16640|AT1G60420|AT1G07890|AT5G28540|AT5G17310|AT5G40770|AT1G76680|AT1G21750|AT2G28000
32787	monocarboxylic acid metabolic process	0.015112	0.048318	AT3G04120|AT1G50480|AT1G76680|AT2G05990
6754	ATP biosynthetic process	0.016029	0.048318	AT5G08690|AT4G38510
46034	ATP metabolic process	0.016029	0.048318	AT5G08690|AT4G38510
46083	adenine metabolic process	0.016259	0.048318	AT1G27450
46084	adenine biosynthetic process	0.016259	0.048318	AT1G27450
6168	adenine salvage	0.016259	0.048318	AT1G27450
43096	purine base salvage	0.016259	0.048318	AT1G27450
10731	protein amino acid glutathionylation	0.016259	0.048318	AT1G75270
45730	respiratory burst	0.016259	0.048318	AT5G64120
45792	negative regulation of cell size	0.016259	0.048318	AT2G17040
9144	purine nucleoside triphosphate metabolic process	0.016547	0.048318	AT5G08690|AT4G38510
9145	purine nucleoside triphosphate biosynthetic process	0.016547	0.048318	AT5G08690|AT4G38510
9199	ribonucleoside triphosphate metabolic process	0.016547	0.048318	AT5G08690|AT4G38510
9201	ribonucleoside triphosphate biosynthetic process	0.016547	0.048318	AT5G08690|AT4G38510
9205	purine ribonucleoside triphosphate metabolic process	0.016547	0.048318	AT5G08690|AT4G38510
9206	purine ribonucleoside triphosphate biosynthetic process	0.016547	0.048318	AT5G08690|AT4G38510
9141	nucleoside triphosphate metabolic process	0.017072	0.049195	AT5G08690|AT4G38510
9142	nucleoside triphosphate biosynthetic process	0.017072	0.049195	AT5G08690|AT4G38510

## Sheet: Table S9
Table S9 Molcullar functions generated for wheat roots
GO-ID	description	p-val	corr p-val	Proteins listed by gene name
5507	copper ion binding	1.2722e-16	2.3664e-14	AT3G04120|AT4G01850|AT2G36460|AT2G36530|AT5G08690|AT1G48030|AT2G20420|AT1G50480|AT1G72330|AT3G61440|AT1G07750|AT1G53240|AT4G35830|AT3G17820|AT2G05990
3824	catalytic activity	3.9641e-11	3.6866e-09	AT4G01850|AT3G17390|AT5G64120|AT2G36530|AT1G02500|AT2G18150|AT4G15530|AT2G20420|AT1G72330|AT5G05340|AT2G01140|AT3G17820|AT3G04120|AT3G52880|AT5G44640|AT1G11910|AT4G09320|AT1G27450|AT3G62760|AT1G53240|AT1G47128|AT4G31870|AT4G35830|AT2G05990|AT1G21750|AT1G08830|AT1G32060|AT5G15490|AT5G17310|AT5G15650|AT3G60750|AT2G37040|AT1G67280|AT4G35160|AT1G50480|AT3G61440|AT5G03340|AT1G77120|AT3G02360|AT1G07890…
16491	oxidoreductase activity	1.1372e-07	5.578e-06	AT3G02360|AT3G04120|AT5G15490|AT1G07890|AT5G43330|AT3G52880|AT5G54500|AT5G64120|AT2G18150|AT1G48030|AT5G05340|AT1G53240|AT1G75270|AT4G31870|AT1G76680|AT1G77120|AT2G05990|AT1G08830
4478	methionine adenosyltransferase activity	1.1996e-07	5.578e-06	AT1G02500|AT4G01850|AT3G17390
16209	antioxidant activity	1.8055e-07	6.7164e-06	AT2G18150|AT1G07890|AT5G05340|AT1G75270|AT4G31870|AT5G64120|AT1G08830
46914	transition metal ion binding	8.6785e-07	2.6903e-05	AT3G04120|AT4G01850|AT2G36460|AT2G36530|AT2G18150|AT5G08690|AT1G48030|AT2G20420|AT1G50480|AT1G72330|AT3G61440|AT1G07750|AT1G53240|AT2G21060|AT3G02090|AT3G08590|AT4G35830|AT3G17820|AT2G05990
43167	ion binding	1.9096e-06	4.4397e-05	AT3G04120|AT1G56340|AT4G01850|AT5G44640|AT2G36460|AT2G36530|AT2G18150|AT5G08690|AT1G48030|AT2G20420|AT1G50480|AT1G72330|AT3G61440|AT1G07750|AT1G53240|AT2G21060|AT3G02090|AT3G08590|AT4G35830|AT3G17820|AT2G05990
43169	cation binding	1.9096e-06	4.4397e-05	AT3G04120|AT1G56340|AT4G01850|AT5G44640|AT2G36460|AT2G36530|AT2G18150|AT5G08690|AT1G48030|AT2G20420|AT1G50480|AT1G72330|AT3G61440|AT1G07750|AT1G53240|AT2G21060|AT3G02090|AT3G08590|AT4G35830|AT3G17820|AT2G05990
46872	metal ion binding	2.9853e-06	6.1695e-05	AT3G04120|AT1G56340|AT4G01850|AT2G36460|AT2G36530|AT2G18150|AT5G08690|AT1G48030|AT2G20420|AT1G50480|AT1G72330|AT3G61440|AT1G07750|AT1G53240|AT2G21060|AT3G02090|AT3G08590|AT4G35830|AT3G17820|AT2G05990
5488	binding	3.3694e-06	6.2671e-05	AT2G34430|AT3G55620|AT5G19510|AT4G01850|AT2G36530|AT2G18150|AT5G10770|AT5G08690|AT2G20420|AT1G72330|AT5G28540|AT5G05340|AT1G07750|AT4G39260|AT3G17820|AT3G04120|AT1G56340|AT5G44640|AT2G36460|AT3G02540|AT4G09320|AT1G27970|AT3G12580|AT1G53240|AT2G21060|AT4G35830|AT2G05990|AT1G32060|AT5G15490|AT2G17040|AT1G18080|AT4G35160|AT1G50480|AT3G61440|AT5G03340|AT2G28000|AT3G02360|AT2G29570|AT5G43330|AT1G30230…
16684	oxidoreductase activity, acting on peroxide as acceptor	1.8711e-05	0.00029002	AT2G18150|AT1G07890|AT5G05340|AT4G31870|AT5G64120
4601	peroxidase activity	1.8711e-05	0.00029002	AT2G18150|AT1G07890|AT5G05340|AT4G31870|AT5G64120
16765	transferase activity, transferring alkyl or aryl (other than methyl) groups	3.1854e-05	0.00045576	AT1G02500|AT4G01850|AT3G62760|AT3G17390|AT1G78380
16614	oxidoreductase activity, acting on CH-OH group of donors	7.8692e-05	0.0010455	AT3G02360|AT5G15490|AT5G43330|AT1G53240|AT1G77120
4356	glutamate-ammonia ligase activity	0.0002036	0.0025247	AT5G16570|AT3G17820
16211	ammonia ligase activity	0.00027092	0.0029642	AT5G16570|AT3G17820
16880	acid-ammonia (or amide) ligase activity	0.00027092	0.0029642	AT5G16570|AT3G17820
16868	intramolecular transferase activity, phosphotransferases	0.00034761	0.003592	AT3G08590|AT2G45790
16829	lyase activity	0.00039826	0.0038988	AT3G61440|AT2G01140|AT2G37040|AT4G35830|AT2G36530|AT1G67280
43295	glutathione binding	0.00043363	0.0040327	AT1G75270|AT1G78380
16616	oxidoreductase activity, acting on the CH-OH group of donors, NAD or NADP as acceptor	0.00046723	0.0041383	AT3G02360|AT5G15490|AT5G43330|AT1G77120
16651	oxidoreductase activity, acting on NADH or NADPH	0.00094857	0.0080197	AT1G48030|AT3G52880|AT5G54500
16615	malate dehydrogenase activity	0.0011423	0.0092373	AT5G43330|AT1G53240
16655	oxidoreductase activity, acting on NADH or NADPH, quinone or similar compound as acceptor	0.0016178	0.012538	AT3G52880|AT5G54500
16628	oxidoreductase activity, acting on the CH-CH group of donors, NAD or NADP as acceptor	0.0017939	0.013346	AT1G76680|AT2G05990
166	nucleotide binding	0.0019471	0.013929	AT1G32060|AT5G15490|AT5G54500|AT4G24280|AT4G09320|AT1G18080|AT1G48030|AT1G50480|AT2G01210|AT1G72330|AT5G28540|AT3G12580|AT4G39260|AT2G28000|AT5G02500
42277	peptide binding	0.0023741	0.016276	AT1G75270|AT1G78380
5524	ATP binding	0.0026086	0.016276	AT1G32060|AT1G48030|AT1G50480|AT2G01210|AT1G72330|AT5G28540|AT3G12580|AT4G24280|AT4G09320|AT2G28000|AT5G02500
32559	adenyl ribonucleotide binding	0.002655	0.016276	AT1G32060|AT1G48030|AT1G50480|AT2G01210|AT1G72330|AT5G28540|AT3G12580|AT4G24280|AT4G09320|AT2G28000|AT5G02500
4615	phosphomannomutase activity	0.0031502	0.016276	AT2G45790
8974	phosphoribulokinase activity	0.0031502	0.016276	AT1G32060
50242	pyruvate, phosphate dikinase activity	0.0031502	0.016276	AT4G15530
50017	L-3-cyanoalanine synthase activity	0.0031502	0.016276	AT3G61440
48027	mRNA 5'-UTR binding	0.0031502	0.016276	AT4G35830
4318	enoyl-[acyl-carrier-protein] reductase (NADH) activity	0.0031502	0.016276	AT2G05990
16631	enoyl-[acyl-carrier-protein] reductase activity	0.0031502	0.016276	AT2G05990
16740	transferase activity	0.0033162	0.016671	AT1G32060|AT4G01850|AT5G17310|AT3G17390|AT5G15650|AT3G60750|AT4G09320|AT1G02500|AT4G15530|AT4G35160|AT2G01210|AT1G72330|AT1G27450|AT3G62760|AT2G05990|AT1G78380
3746	translation elongation factor activity	0.0035111	0.017186	AT5G19510|AT1G30230
30554	adenyl nucleotide binding	0.0040106	0.018795	AT1G32060|AT1G48030|AT1G50480|AT2G01210|AT1G72330|AT5G28540|AT3G12580|AT4G24280|AT4G09320|AT2G28000|AT5G02500
1883	purine nucleoside binding	0.0040544	0.018795	AT1G32060|AT1G48030|AT1G50480|AT2G01210|AT1G72330|AT5G28540|AT3G12580|AT4G24280|AT4G09320|AT2G28000|AT5G02500
1882	nucleoside binding	0.0041431	0.018795	AT1G32060|AT1G48030|AT1G50480|AT2G01210|AT1G72330|AT5G28540|AT3G12580|AT4G24280|AT4G09320|AT2G28000|AT5G02500
16866	intramolecular transferase activity	0.0051477	0.022797	AT3G08590|AT2G45790
16846	carbon-sulfur lyase activity	0.0057574	0.024904	AT3G61440|AT1G67280
4619	phosphoglycerate mutase activity	0.0062906	0.025436	AT3G08590
43022	ribosome binding	0.0062906	0.025436	AT3G55620
30337	DNA polymerase processivity factor activity	0.0062906	0.025436	AT2G29570
16835	carbon-oxygen lyase activity	0.0066321	0.026246	AT3G61440|AT4G35830|AT2G36530
8135	translation factor activity, nucleic acid binding	0.0070942	0.02749	AT3G55620|AT5G19510|AT1G30230
32553	ribonucleotide binding	0.0080229	0.027815	AT1G32060|AT1G48030|AT1G50480|AT2G01210|AT1G72330|AT5G28540|AT3G12580|AT4G24280|AT4G09320|AT2G28000|AT5G02500
32555	purine ribonucleotide binding	0.0080229	0.027815	AT1G32060|AT1G48030|AT1G50480|AT2G01210|AT1G72330|AT5G28540|AT3G12580|AT4G24280|AT4G09320|AT2G28000|AT5G02500
4634	phosphopyruvate hydratase activity	0.0094212	0.027815	AT2G36530
51748	UTP-monosaccharide-1-phosphate uridylyltransferase activity	0.0094212	0.027815	AT5G17310
4148	dihydrolipoyl dehydrogenase activity	0.0094212	0.027815	AT1G48030
16781	phosphotransferase activity, paired acceptors	0.0094212	0.027815	AT4G15530
3983	UTP:glucose-1-phosphate uridylyltransferase activity	0.0094212	0.027815	AT5G17310
3994	aconitate hydratase activity	0.0094212	0.027815	AT4G35830
4774	succinate-CoA ligase activity	0.0094212	0.027815	AT2G20420
4776	succinate-CoA ligase (GDP-forming) activity	0.0094212	0.027815	AT2G20420
70569	uridylyltransferase activity	0.0094212	0.027815	AT5G17310
4802	transketolase activity	0.0094212	0.027815	AT3G60750
4329	formate-tetrahydrofolate ligase activity	0.0094212	0.027815	AT1G50480
45548	phenylalanine ammonia-lyase activity	0.0094212	0.027815	AT2G37040
16629	12-oxophytodienoate reductase activity	0.0094212	0.027815	AT1G76680
4364	glutathione transferase activity	0.010061	0.029238	AT3G62760|AT1G78380
17076	purine nucleotide binding	0.011376	0.032552	AT1G32060|AT1G48030|AT1G50480|AT2G01210|AT1G72330|AT5G28540|AT3G12580|AT4G24280|AT4G09320|AT2G28000|AT5G02500
4175	endopeptidase activity	0.011722	0.032857	AT1G16470|AT1G47128|AT1G11910|AT3G02090
16656	monodehydroascorbate reductase (NADH) activity	0.012542	0.032857	AT3G52880
16672	oxidoreductase activity, acting on sulfur group of donors, quinone or similar compound as acceptor	0.012542	0.032857	AT1G75270
45174	glutathione dehydrogenase (ascorbate) activity	0.012542	0.032857	AT1G75270
32403	protein complex binding	0.012542	0.032857	AT3G02540
70628	proteasome binding	0.012542	0.032857	AT3G02540
4365	glyceraldehyde-3-phosphate dehydrogenase (phosphorylating) activity	0.015653	0.037812	AT3G04120
47635	alanine-oxo-acid transaminase activity	0.015653	0.037812	AT1G72330
3999	adenine phosphoribosyltransferase activity	0.015653	0.037812	AT1G27450
4021	L-alanine:2-oxoglutarate aminotransferase activity	0.015653	0.037812	AT1G72330
4550	nucleoside diphosphate kinase activity	0.015653	0.037812	AT4G09320
16841	ammonia-lyase activity	0.015653	0.037812	AT2G37040
16627	oxidoreductase activity, acting on the CH-CH group of donors	0.018447	0.042541	AT1G76680|AT2G05990
43021	ribonucleoprotein binding	0.018755	0.042541	AT3G55620
30060	L-malate dehydrogenase activity	0.018755	0.042541	AT5G43330
43130	ubiquitin binding	0.018755	0.042541	AT3G02540
32182	small conjugating protein binding	0.018755	0.042541	AT3G02540
16836	hydro-lyase activity	0.020602	0.046169	AT4G35830|AT2G36530
4462	lactoylglutathione lyase activity	0.021847	0.046707	AT1G67280
15037	peptide disulfide oxidoreductase activity	0.021847	0.046707	AT1G75270
15038	glutathione disulfide oxidoreductase activity	0.021847	0.046707	AT1G75270
4332	fructose-bisphosphate aldolase activity	0.021847	0.046707	AT2G01140
